# Supplementary material for: (5,5′-Dimethyl-2,2′-bipyridine)­iodido­trimethyl­platinum(IV)
Source: Acta Crystallogr Sect E Struct Rep Online. 2011 Apr 22;67(Pt 5):m617–8. doi: 10.1107/S1600536811014085 (PMC3089208; doi:10.1107/S1600536811014085)
Supplement: Supplementary file 1 [file e-67-0m617-sup1.cif]

##############################################################################
#                                                                            #
# This CIF contains the data in a paper accepted for publication in          #
# Acta Crystallographica Section E. It conforms to the requirements of       #
# Notes for Authors for Acta Crystallographica Section E, and has been       #
# peer reviewed under the auspices of the IUCr Commission on Journals.       #
#                                                                            #
# Full details of the Crystallographic Information File format               #
# are given in the paper "The Crystallographic Information File (CIF):       #
# a New Standard Archive File for Crystallography" by S. R. Hall, F. H.      #
# Allen and I. D. Brown [Acta Cryst. (1991), A47, 655-685].                  #
#                                                                            #
# The current version of the core CIF dictionary is obtainable from          #
# ftp://ftp.iucr.org/pub/cif_core.dic.                                       #
#                                                                            #
# Software is freely available for graphical display of the structure(s)     #
# in this CIF. For information consult the CIF software page                 #
# http://www.iucr.org/resources/cif/software.                                #
#                                                                            #
# This file may be used for bona fide research purposes within the           #
# scientific community so long as proper attribution is given to the journal # 
# article from which it was obtained.                                        #
#                                                                            #
##############################################################################
data_I
_audit_creation_method     SHELXL-97
_chemical_name_systematic
;
(5,5'-Dimethyl-2,2'-bipyridine)iodidotrimethylplatinum(IV)
;
_chemical_name_common     ?
_chemical_formula_moiety     'C15 H21 I N2 Pt'
_chemical_formula_sum     'C15 H21 I N2 Pt'
_chemical_formula_iupac     '[Pt (C H3)3 I (C12 H12 N2)]'
_chemical_formula_weight     551.32
_chemical_melting_point     ?
_symmetry_cell_setting     monoclinic
_symmetry_space_group_name_H-M     'P 21/c'
_symmetry_space_group_name_hall     '-P 2ybc'
loop_
    _symmetry_equiv_pos_as_xyz
    'x, y, z'
    '-x, y+1/2, -z+1/2'
    '-x, -y, -z'
    'x, -y-1/2, z-1/2'
_cell_length_a     15.354(3)
_cell_length_b     12.394(2)
_cell_length_c     9.0627(18)
_cell_angle_alpha     90.00
_cell_angle_beta     106.222(2)
_cell_angle_gamma     90.00
_cell_volume     1655.8(6)
_cell_formula_units_Z     4
_cell_measurement_reflns_used     7297
_cell_measurement_theta_min     2.76
_cell_measurement_theta_max     27.58
_cell_measurement_temperature     293(2)
_cell_special_details     ?
_exptl_crystal_description     'plate'
_exptl_crystal_colour     'orange'
_exptl_crystal_size_max     0.4
_exptl_crystal_size_mid     0.4
_exptl_crystal_size_min     0.1
_exptl_crystal_density_diffrn     2.211
_exptl_crystal_density_meas     ?
_exptl_crystal_density_method     'not measured'
_exptl_crystal_F_000     1024
_exptl_absorpt_coefficient_mu     10.327
_exptl_absorpt_correction_type     numerical
_exptl_absorpt_process_details     '(SADABS; Bruker, 2005)'
_exptl_absorpt_correction_T_min     0.022
_exptl_absorpt_correction_T_max     0.356
_exptl_special_details
;
Synthesis of the complex was performed in deuterated solvent.
;
_diffrn_ambient_temperature     293(2)
_diffrn_radiation_type     MoK\a
_diffrn_radiation_wavelength     0.71073
_diffrn_radiation_source     'sealed tube'
_diffrn_radiation_monochromator     graphite
_diffrn_measurement_device_type     'Bruker APEXII CCD area-detector'
_diffrn_measurement_method     '\f and \w'
_diffrn_detector_area_resol_mean     ?
_diffrn_reflns_number     18721
_diffrn_reflns_av_R_equivalents     0.0482
_diffrn_reflns_av_sigmaI/netI     0.0389
_diffrn_reflns_theta_min     2.15
_diffrn_reflns_theta_max     28.95
_diffrn_reflns_theta_full     25.00
_diffrn_measured_fraction_theta_max     0.936
_diffrn_measured_fraction_theta_full     1.000
_diffrn_reflns_limit_h_min     -19
_diffrn_reflns_limit_h_max     19
_diffrn_reflns_limit_k_min     -16
_diffrn_reflns_limit_k_max     16
_diffrn_reflns_limit_l_min     -11
_diffrn_reflns_limit_l_max     12
_diffrn_standards_number     ?
_diffrn_standards_interval_count     ?
_diffrn_standards_interval_time     ?
_diffrn_standards_decay_%     ?
_refine_special_details
;
Refinement of <i>F</i>^2^ against ALL reflections. The weighted <i>R</i>-factor
<i>wR</i> and goodness of fit <i>S</i> are based on <i>F</i>^2^, conventional
<i>R</i>-factors <i>R</i> are based on <i>F</i>, with <i>F</i> set to zero for
negative <i>F</i>^2^. The threshold expression of <i>F</i>^2^ >
2\s(<i>F</i>^2^) is used only for calculating <i>R</i>-factors(gt) <i>etc</i>.
and is not relevant to the choice of reflections for refinement.
<i>R</i>-factors based on <i>F</i>^2^ are statistically about twice as large
as those based on <i>F</i>, and <i>R</i>- factors based on ALL data will be
even larger.
;
_reflns_number_total     4094
_reflns_number_gt     3477
_reflns_threshold_expression     I>2\s(I)
_refine_ls_structure_factor_coef     Fsqd
_refine_ls_matrix_type     full
_refine_ls_R_factor_all     0.0388
_refine_ls_R_factor_gt     0.0309
_refine_ls_wR_factor_gt     0.0743
_refine_ls_wR_factor_ref     0.0780
_refine_ls_goodness_of_fit_ref     1.014
_refine_ls_restrained_S_all     1.014
_refine_ls_number_reflns     4094
_refine_ls_number_parameters     172
_refine_ls_number_restraints     0
_refine_ls_hydrogen_treatment     constr
_refine_ls_weighting_scheme     calc
_refine_ls_weighting_details
         'calc w=1/[\s^2^(Fo^2^)+(0.0450P)^2^+0.0000P] where P=(Fo^2^+2Fc^2^)/3'
_atom_sites_solution_hydrogens     geom
_atom_sites_solution_primary     direct
_atom_sites_solution_secondary     difmap
_refine_ls_shift/su_max     0.001
_refine_ls_shift/su_mean     0.000
_refine_diff_density_max     0.817
_refine_diff_density_min     -2.143
_refine_ls_extinction_method     none
_refine_ls_extinction_coef     ?
loop_
    _atom_type_symbol
    _atom_type_description
    _atom_type_scat_dispersion_real
    _atom_type_scat_dispersion_imag
    _atom_type_scat_source
    'C' 'C' 0.0033 0.0016
                         'International Tables Vol C Tables 4.2.6.8 and 6.1.1.4'
    'H' 'H' 0.0000 0.0000
                         'International Tables Vol C Tables 4.2.6.8 and 6.1.1.4'
    'N' 'N' 0.0061 0.0033
                         'International Tables Vol C Tables 4.2.6.8 and 6.1.1.4'
    'Pt' 'Pt' -1.7033 8.3905
                         'International Tables Vol C Tables 4.2.6.8 and 6.1.1.4'
    'I' 'I' -0.4742 1.8119
                         'International Tables Vol C Tables 4.2.6.8 and 6.1.1.4'
_computing_data_collection     'APEX2 (Bruker, 2005)'
_computing_cell_refinement     'SAINT (Bruker, 2005)'
_computing_data_reduction     'SAINT (Bruker, 2005)'
_computing_structure_solution     'SIR92 (Altomare <i>et al.</i>, 1993)'
_computing_structure_refinement     'SHELXL97 (Sheldrick, 2008)'
_computing_molecular_graphics     'DIAMOND (Brandenburg, 2004)'
_computing_publication_material     'publCIF (Westrip, 2010)'
loop_
    _atom_site_type_symbol
    _atom_site_label
    _atom_site_fract_x
    _atom_site_fract_y
    _atom_site_fract_z
    _atom_site_U_iso_or_equiv
    _atom_site_adp_type
    _atom_site_calc_flag
    _atom_site_refinement_flags
    _atom_site_occupancy
    _atom_site_symmetry_multiplicity
    _atom_site_disorder_assembly
    _atom_site_disorder_group
    Pt Pt1 0.208561(12) 0.071224(14) 0.65323(2) 0.03239(8) Uani d . 1 1 . .
    I I1 0.34139(2) 0.03855(3) 0.50370(4) 0.04465(10) Uani d . 1 1 . .
    N N2 0.3088(3) 0.0375(3) 0.8682(4) 0.0354(9) Uani d . 1 1 . .
    C C1 0.1397(3) -0.1655(4) 0.5835(6) 0.0412(11) Uani d . 1 1 . .
    H H1 0.0981 -0.1344 0.4995 0.049 Uiso calc R 1 1 . .
    C C3 0.1999(4) -0.3208(4) 0.7271(7) 0.0540(14) Uani d . 1 1 . .
    H H3 0.2019 -0.3949 0.7433 0.065 Uiso calc R 1 1 . .
    C C9 0.4219(4) 0.0869(5) 1.0999(6) 0.0459(13) Uani d . 1 1 . .
    C C8 0.4289(4) -0.0211(5) 1.1424(6) 0.0512(14) Uani d . 1 1 . .
    H H8 0.4691 -0.0412 1.2355 0.061 Uiso calc R 1 1 . .
    C C7 0.3777(4) -0.0985(5) 1.0502(7) 0.0520(14) Uani d . 1 1 . .
    H H7 0.3831 -0.1707 1.0796 0.062 Uiso calc R 1 1 . .
    N N1 0.1984(3) -0.1024(3) 0.6788(5) 0.0369(9) Uani d . 1 1 . .
    C C13 0.1095(4) 0.0898(4) 0.4489(6) 0.0440(12) Uani d . 1 1 . .
    H H13A 0.0845 0.0206 0.4125 0.066 Uiso calc R 1 1 . .
    H H13B 0.1353 0.1220 0.3743 0.066 Uiso calc R 1 1 . .
    H H13C 0.0623 0.1356 0.4643 0.066 Uiso calc R 1 1 . .
    C C2 0.1371(4) -0.2776(4) 0.6031(7) 0.0474(13) Uani d . 1 1 . .
    C C15 0.1083(4) 0.0958(4) 0.7657(6) 0.0451(12) Uani d . 1 1 . .
    H H15A 0.1350 0.0914 0.8748 0.068 Uiso calc R 1 1 . .
    H H15B 0.0623 0.0414 0.7342 0.068 Uiso calc R 1 1 . .
    H H15C 0.0817 0.1658 0.7397 0.068 Uiso calc R 1 1 . .
    C C4 0.2599(4) -0.2542(4) 0.8277(6) 0.0507(13) Uani d . 1 1 . .
    H H4 0.3021 -0.2835 0.9125 0.061 Uiso calc R 1 1 . .
    C C14 0.2236(4) 0.2350(4) 0.6478(6) 0.0487(13) Uani d . 1 1 . .
    H H14A 0.2700 0.2578 0.7372 0.073 Uiso calc R 1 1 . .
    H H14B 0.1673 0.2694 0.6465 0.073 Uiso calc R 1 1 . .
    H H14C 0.2404 0.2548 0.5571 0.073 Uiso calc R 1 1 . .
    C C11 0.4762(4) 0.1730(5) 1.1990(7) 0.0587(16) Uani d . 1 1 . .
    H H11A 0.5147 0.1412 1.2907 0.088 Uiso calc R 1 1 . .
    H H11B 0.4360 0.2239 1.2259 0.088 Uiso calc R 1 1 . .
    H H11C 0.5127 0.2093 1.1441 0.088 Uiso calc R 1 1 . .
    C C12 0.0671(5) -0.3445(5) 0.4897(8) 0.0661(17) Uani d . 1 1 . .
    H H12A 0.0305 -0.2984 0.4115 0.099 Uiso calc R 1 1 . .
    H H12B 0.0291 -0.3806 0.5422 0.099 Uiso calc R 1 1 . .
    H H12C 0.0971 -0.3970 0.4433 0.099 Uiso calc R 1 1 . .
    C C5 0.2577(3) -0.1439(4) 0.8034(6) 0.0381(10) Uani d . 1 1 . .
    C C6 0.3172(3) -0.0669(4) 0.9108(6) 0.0358(10) Uani d . 1 1 . .
    C C10 0.3605(3) 0.1121(4) 0.9595(5) 0.0395(10) Uani d . 1 1 . .
    H H10 0.3550 0.1837 0.9276 0.047 Uiso calc R 1 1 . .
loop_
    _atom_site_aniso_label
    _atom_site_aniso_U_11
    _atom_site_aniso_U_22
    _atom_site_aniso_U_33
    _atom_site_aniso_U_12
    _atom_site_aniso_U_13
    _atom_site_aniso_U_23
    Pt1 0.02979(11) 0.02980(11) 0.03496(12) -0.00090(6) 0.00471(8) 0.00234(6)
    I1 0.04027(19) 0.0491(2) 0.04544(19) -0.00213(15) 0.01335(15) -0.00193(15)
    N2 0.035(2) 0.036(2) 0.034(2) 0.0054(17) 0.0069(17) 0.0060(16)
    C1 0.043(3) 0.035(3) 0.048(3) 0.000(2) 0.018(2) -0.001(2)
    C3 0.063(4) 0.032(3) 0.072(4) 0.002(3) 0.027(3) 0.006(3)
    C9 0.030(3) 0.061(3) 0.042(3) 0.004(2) 0.002(2) -0.009(2)
    C8 0.046(3) 0.063(4) 0.038(3) 0.009(3) 0.000(2) 0.005(3)
    C7 0.051(3) 0.049(3) 0.052(3) 0.014(3) 0.008(3) 0.015(3)
    N1 0.040(2) 0.033(2) 0.040(2) -0.0036(18) 0.0136(19) 0.0008(17)
    C13 0.041(3) 0.044(3) 0.041(3) -0.007(2) 0.002(2) 0.000(2)
    C2 0.052(3) 0.031(2) 0.068(4) -0.005(2) 0.031(3) -0.007(2)
    C15 0.048(3) 0.037(3) 0.049(3) -0.008(2) 0.012(2) -0.002(2)
    C4 0.059(3) 0.036(3) 0.055(3) 0.010(3) 0.013(3) 0.008(2)
    C14 0.053(3) 0.030(3) 0.057(3) -0.003(2) 0.006(3) 0.002(2)
    C11 0.044(3) 0.075(4) 0.048(3) 0.002(3) -0.001(3) -0.014(3)
    C12 0.069(4) 0.046(3) 0.084(5) -0.012(3) 0.023(4) -0.012(3)
    C5 0.043(3) 0.034(2) 0.041(2) 0.004(2) 0.018(2) 0.003(2)
    C6 0.032(2) 0.043(3) 0.033(2) 0.0062(19) 0.009(2) 0.0047(19)
    C10 0.036(3) 0.042(3) 0.037(2) 0.000(2) 0.006(2) -0.003(2)
_geom_special_details
;
All s.u.'s (except the s.u. in the dihedral angle between two l.s. planes) are
estimated using the full covariance matrix. The cell s.u.'s are taken into
account individually in the estimation of s.u.'s in distances, angles and
torsion angles; correlations between s.u.'s in cell parameters are only used
when they are defined by crystal symmetry. An approximate (isotropic)
treatment of cell s.u.'s is used for estimating s.u.'s involving l.s. planes.
;
loop_
    _geom_bond_atom_site_label_1
    _geom_bond_atom_site_label_2
    _geom_bond_site_symmetry_2
    _geom_bond_distance
    _geom_bond_publ_flag
    Pt1 C14 . 2.045(5) yes
    Pt1 C13 . 2.055(5) yes
    Pt1 C15 . 2.092(5) yes
    Pt1 N2 . 2.160(4) yes
    Pt1 N1 . 2.175(4) yes
    Pt1 I1 . 2.7755(5) yes
    N2 C10 . 1.342(6) ?
    N2 C6 . 1.346(6) ?
    C1 N1 . 1.317(6) ?
    C1 C2 . 1.402(7) ?
    C1 H1 . 0.9300 ?
    C3 C2 . 1.369(8) ?
    C3 C4 . 1.375(8) ?
    C3 H3 . 0.9300 ?
    C9 C8 . 1.388(8) ?
    C9 C10 . 1.392(7) ?
    C9 C11 . 1.490(8) ?
    C8 C7 . 1.367(9) ?
    C8 H8 . 0.9300 ?
    C7 C6 . 1.400(7) ?
    C7 H7 . 0.9300 ?
    N1 C5 . 1.339(6) ?
    C13 H13A . 0.9600 ?
    C13 H13B . 0.9600 ?
    C13 H13C . 0.9600 ?
    C2 C12 . 1.511(8) ?
    C15 H15A . 0.9600 ?
    C15 H15B . 0.9600 ?
    C15 H15C . 0.9600 ?
    C4 C5 . 1.384(7) ?
    C4 H4 . 0.9300 ?
    C14 H14A . 0.9600 ?
    C14 H14B . 0.9600 ?
    C14 H14C . 0.9600 ?
    C11 H11A . 0.9600 ?
    C11 H11B . 0.9600 ?
    C11 H11C . 0.9600 ?
    C12 H12A . 0.9600 ?
    C12 H12B . 0.9600 ?
    C12 H12C . 0.9600 ?
    C5 C6 . 1.482(7) ?
    C10 H10 . 0.9300 ?
loop_
    _geom_angle_atom_site_label_1
    _geom_angle_atom_site_label_2
    _geom_angle_atom_site_label_3
    _geom_angle_site_symmetry_1
    _geom_angle_site_symmetry_3
    _geom_angle
    _geom_angle_publ_flag
    C14 Pt1 C13 . . 85.8(2) yes
    C14 Pt1 C15 . . 88.3(2) ?
    C13 Pt1 C15 . . 87.9(2) ?
    C14 Pt1 N2 . . 99.02(19) ?
    C13 Pt1 N2 . . 175.08(17) ?
    C15 Pt1 N2 . . 91.41(19) ?
    C14 Pt1 N1 . . 175.34(19) ?
    C13 Pt1 N1 . . 98.62(18) yes
    C15 Pt1 N1 . . 90.43(18) yes
    N2 Pt1 N1 . . 76.52(16) yes
    C14 Pt1 I1 . . 91.72(16) ?
    C13 Pt1 I1 . . 92.07(16) ?
    C15 Pt1 I1 . . 179.94(17) yes
    N2 Pt1 I1 . . 88.65(10) ?
    N1 Pt1 I1 . . 89.55(11) ?
    C10 N2 C6 . . 119.5(4) ?
    C10 N2 Pt1 . . 124.9(3) ?
    C6 N2 Pt1 . . 115.6(3) ?
    N1 C1 C2 . . 122.9(5) ?
    N1 C1 H1 . . 118.5 ?
    C2 C1 H1 . . 118.5 ?
    C2 C3 C4 . . 119.8(5) ?
    C2 C3 H3 . . 120.1 ?
    C4 C3 H3 . . 120.1 ?
    C8 C9 C10 . . 116.7(5) ?
    C8 C9 C11 . . 122.5(5) ?
    C10 C9 C11 . . 120.8(5) ?
    C7 C8 C9 . . 121.4(5) ?
    C7 C8 H8 . . 119.3 ?
    C9 C8 H8 . . 119.3 ?
    C8 C7 C6 . . 118.6(5) ?
    C8 C7 H7 . . 120.7 ?
    C6 C7 H7 . . 120.7 ?
    C1 N1 C5 . . 120.3(4) ?
    C1 N1 Pt1 . . 125.0(3) ?
    C5 N1 Pt1 . . 114.7(3) ?
    Pt1 C13 H13A . . 109.5 ?
    Pt1 C13 H13B . . 109.5 ?
    H13A C13 H13B . . 109.5 ?
    Pt1 C13 H13C . . 109.5 ?
    H13A C13 H13C . . 109.5 ?
    H13B C13 H13C . . 109.5 ?
    C3 C2 C1 . . 116.9(5) ?
    C3 C2 C12 . . 123.2(5) ?
    C1 C2 C12 . . 119.8(5) ?
    Pt1 C15 H15A . . 109.5 ?
    Pt1 C15 H15B . . 109.5 ?
    H15A C15 H15B . . 109.5 ?
    Pt1 C15 H15C . . 109.5 ?
    H15A C15 H15C . . 109.5 ?
    H15B C15 H15C . . 109.5 ?
    C3 C4 C5 . . 120.3(5) ?
    C3 C4 H4 . . 119.8 ?
    C5 C4 H4 . . 119.8 ?
    Pt1 C14 H14A . . 109.5 ?
    Pt1 C14 H14B . . 109.5 ?
    H14A C14 H14B . . 109.5 ?
    Pt1 C14 H14C . . 109.5 ?
    H14A C14 H14C . . 109.5 ?
    H14B C14 H14C . . 109.5 ?
    C9 C11 H11A . . 109.5 ?
    C9 C11 H11B . . 109.5 ?
    H11A C11 H11B . . 109.5 ?
    C9 C11 H11C . . 109.5 ?
    H11A C11 H11C . . 109.5 ?
    H11B C11 H11C . . 109.5 ?
    C2 C12 H12A . . 109.5 ?
    C2 C12 H12B . . 109.5 ?
    H12A C12 H12B . . 109.5 ?
    C2 C12 H12C . . 109.5 ?
    H12A C12 H12C . . 109.5 ?
    H12B C12 H12C . . 109.5 ?
    N1 C5 C4 . . 119.6(5) ?
    N1 C5 C6 . . 117.1(4) ?
    C4 C5 C6 . . 123.3(5) ?
    N2 C6 C7 . . 121.0(5) ?
    N2 C6 C5 . . 116.0(4) ?
    C7 C6 C5 . . 123.0(5) ?
    N2 C10 C9 . . 122.8(5) ?
    N2 C10 H10 . . 118.6 ?
    C9 C10 H10 . . 118.6 ?
loop_
    _geom_torsion_atom_site_label_1
    _geom_torsion_atom_site_label_2
    _geom_torsion_atom_site_label_3
    _geom_torsion_atom_site_label_4
    _geom_torsion_site_symmetry_1
    _geom_torsion_site_symmetry_2
    _geom_torsion_site_symmetry_3
    _geom_torsion_site_symmetry_4
    _geom_torsion
    _geom_torsion_publ_flag
    C14 Pt1 N2 C10 . . . . 0.3(4) ?
    C15 Pt1 N2 C10 . . . . -88.2(4) ?
    N1 Pt1 N2 C10 . . . . -178.3(4) ?
    I1 Pt1 N2 C10 . . . . 91.9(4) ?
    C14 Pt1 N2 C6 . . . . 179.4(3) ?
    C15 Pt1 N2 C6 . . . . 90.9(3) ?
    N1 Pt1 N2 C6 . . . . 0.8(3) ?
    I1 Pt1 N2 C6 . . . . -89.1(3) ?
    C10 C9 C8 C7 . . . . 0.1(8) ?
    C11 C9 C8 C7 . . . . 179.4(6) ?
    C9 C8 C7 C6 . . . . -0.2(9) ?
    C2 C1 N1 C5 . . . . -1.8(8) ?
    C2 C1 N1 Pt1 . . . . 178.6(4) ?
    C13 Pt1 N1 C1 . . . . -2.1(4) ?
    C15 Pt1 N1 C1 . . . . 85.8(4) ?
    N2 Pt1 N1 C1 . . . . 177.1(4) ?
    I1 Pt1 N1 C1 . . . . -94.1(4) ?
    C13 Pt1 N1 C5 . . . . 178.2(4) ?
    C15 Pt1 N1 C5 . . . . -93.9(4) ?
    N2 Pt1 N1 C5 . . . . -2.5(3) ?
    I1 Pt1 N1 C5 . . . . 86.2(3) ?
    C4 C3 C2 C1 . . . . 1.9(8) ?
    C4 C3 C2 C12 . . . . -178.2(5) ?
    N1 C1 C2 C3 . . . . -0.7(8) ?
    N1 C1 C2 C12 . . . . 179.4(5) ?
    C2 C3 C4 C5 . . . . -0.7(8) ?
    C1 N1 C5 C4 . . . . 3.0(7) ?
    Pt1 N1 C5 C4 . . . . -177.3(4) ?
    C1 N1 C5 C6 . . . . -175.8(4) ?
    Pt1 N1 C5 C6 . . . . 3.9(5) ?
    C3 C4 C5 N1 . . . . -1.8(8) ?
    C3 C4 C5 C6 . . . . 177.0(5) ?
    C10 N2 C6 C7 . . . . 1.3(7) ?
    Pt1 N2 C6 C7 . . . . -177.9(4) ?
    C10 N2 C6 C5 . . . . -180.0(4) ?
    Pt1 N2 C6 C5 . . . . 0.9(5) ?
    C8 C7 C6 N2 . . . . -0.4(8) ?
    C8 C7 C6 C5 . . . . -179.1(5) ?
    N1 C5 C6 N2 . . . . -3.2(6) ?
    C4 C5 C6 N2 . . . . 178.0(5) ?
    N1 C5 C6 C7 . . . . 175.5(5) ?
    C4 C5 C6 C7 . . . . -3.3(8) ?
    C6 N2 C10 C9 . . . . -1.4(7) ?
    Pt1 N2 C10 C9 . . . . 177.6(4) ?
    C8 C9 C10 N2 . . . . 0.8(8) ?
    C11 C9 C10 N2 . . . . -178.5(5) ?
data_global
_journal_date_recd_electronic     2011-03-17
_journal_date_accepted     2011-04-14
_journal_name_full     'Acta Crystallographica, Section E'
_journal_year     2011
_journal_volume     67
_journal_issue      5
_journal_page_first     m617
_journal_page_last     m618
_journal_paper_category     QM
_journal_coeditor_code     LR2005
_publ_contact_author_name     'Fredrik Lundvall'
_publ_contact_author_address
;
Centre for Materials Science and Nanotechnology
Department of Chemistry
University of Oslo
P.O. Box 1126
0315 Oslo
Norway
;
_publ_contact_author_email     'fredrik.lundvall@smn.uio.no'
_publ_contact_author_fax     ?
_publ_contact_author_phone     ?
_publ_section_title
;
(5,5'-Dimethyl-2,2'-bipyridine)iodidotrimethylplatinum(IV)
;
loop_
    _publ_author_name
    _publ_author_footnote
    _publ_author_address
    'Lundvall, Fredrik' .
;
Centre for Materials Science and Nanotechnology
Department of Chemistry
University of Oslo
PO Box 1126
0315 Oslo
Norway
;
    'Wragg, David Stephen' .
;
Centre for Materials Science and Nanotechnology & inGAP National Centre of
Research-based Innovation
Department of Chemistry
University of Oslo
PO Box 1126
0315 Oslo
Norway
;
    'Tilset, Mats' .
;
Centre of Theoretical and Computational Chemistry (CTCC)
Department of Chemistry
University of Oslo
PO Box 1033
0315 Oslo
Norway
;
