# Supplementary material for: (5,5′-Dimethyl-2,2′-bipyridine)­iodido­trimethyl­platinum(IV)
Source: Acta Crystallogr Sect E Struct Rep Online. 2011 Apr 22;67(Pt 5):m617–8. doi: 10.1107/S1600536811014085 (PMC3089208; doi:10.1107/S1600536811014085)
Supplement: Supplementary file 2 [file e-67-0m617-Isup2.hkl]

#
# h,k,l, Fc-squared, Fo-squared, sigma(Fo-squared) and status flag
#
data_I
_shelx_title ' fred1 in P2(1)/c'
_shelx_refln_list_code          4
_shelx_F_calc_maximum      578.06
_exptl_crystal_F_000      1024.00
_reflns_d_resolution_high  0.7343
 
loop_
 _symmetry_equiv_pos_as_xyz
 'x, y, z'
 '-x, y+1/2, -z+1/2'
 '-x, -y, -z'
 'x, -y-1/2, z-1/2'
 
_cell_length_a    15.3535
_cell_length_b    12.3935
_cell_length_c     9.0627
_cell_angle_alpha  90.000
_cell_angle_beta  106.222
_cell_angle_gamma  90.000
 
_shelx_F_squared_multiplier     1.000
 
loop_
 _refln_index_h
 _refln_index_k
 _refln_index_l
 _refln_F_squared_calc
 _refln_F_squared_meas
 _refln_F_squared_sigma
 _refln_observed_status
   2   0   0   160357.13    95212.76   3569.21 o
   3   0   0     3564.67     2946.01    131.31 o
   4   0   0      519.48      538.80     33.77 o
   5   0   0    30595.03    25166.86    689.72 o
   6   0   0    12749.71    11597.89    337.23 o
   7   0   0   100276.16    89597.59   3403.73 o
   8   0   0    12117.30    12513.09    529.62 o
   9   0   0    60515.84    61210.50   1847.23 o
  10   0   0     5168.87     5248.37    207.17 o
  11   0   0     2252.98     2297.75    117.09 o
  12   0   0     7124.87     8263.87    303.04 o
  13   0   0     9296.79    10258.88    511.88 o
  14   0   0    11890.11    13030.62    533.64 o
  15   0   0    10722.51    12059.67    507.70 o
  16   0   0     5272.42     5779.60    288.88 o
  17   0   0     4269.64     4865.37    257.56 o
  18   0   0       76.03      125.47     69.36 o
  19   0   0     2007.42     1687.79    157.11 o
   1   1   0    11172.80    11710.50    319.48 o
   2   1   0      602.37      604.67     28.38 o
   3   1   0     2338.61     2239.80     75.06 o
   4   1   0     4826.68     4587.50    100.81 o
   5   1   0       11.43       12.86      9.75 o
   6   1   0    10429.53     8889.54    187.58 o
   7   1   0     1790.42     1856.36     56.18 o
   8   1   0    16964.36    17631.30    355.32 o
   9   1   0     2286.68     2312.61    113.67 o
  10   1   0     3104.94     3436.51    102.29 o
  11   1   0     2446.30     2791.90     94.64 o
  12   1   0      129.41      128.66     29.93 o
  13   1   0     1500.12     1793.62     85.25 o
  14   1   0      814.38      875.98     71.59 o
  15   1   0     1999.45     2125.18    108.68 o
  16   1   0      276.59      239.71     51.24 o
  17   1   0      587.46      620.89     69.49 o
  18   1   0      447.05      471.36     65.45 o
  19   1   0        2.93      -23.09     46.50 o
   0   2   0   107492.48    93993.57   7294.26 o
   1   2   0     8125.88     8508.32    248.75 o
   2   2   0    33502.00    31820.11    751.21 o
   3   2   0     8411.48     8713.45    215.26 o
   4   2   0     3880.72     4137.36    125.40 o
   5   2   0    10001.54     9429.45    194.02 o
   6   2   0    14162.82    12802.87    275.91 o
   7   2   0    39824.91    35971.44    738.48 o
   8   2   0    11165.65    10770.81    228.06 o
   9   2   0    30567.95    29081.29    651.28 o
  10   2   0     1525.26     1467.72     66.20 o
  11   2   0      575.64      667.07     54.40 o
  12   2   0      876.94      815.01     62.55 o
  13   2   0     5083.36     5658.42    182.00 o
  14   2   0     3937.20     4537.72    276.29 o
  15   2   0     3482.09     3663.30    147.35 o
  16   2   0     3102.90     3240.24    152.39 o
  17   2   0     1144.72     1377.32    114.85 o
  18   2   0      275.26      268.24     56.85 o
  19   2   0      349.96      136.84     98.83 o
   1   3   0   130878.33   114762.45   3418.11 o
   2   3   0     2791.62     3033.35     64.99 o
   3   3   0    12652.75    11881.01    263.59 o
   4   3   0     9996.92     9580.05    193.27 o
   5   3   0     2536.21     2741.08    107.68 o
   6   3   0    35983.18    32428.50    627.81 o
   7   3   0     5813.43     5181.85    136.72 o
   8   3   0    48601.25    44873.36    865.30 o
   9   3   0     6370.18     6058.20    155.33 o
  10   3   0    13871.50    14104.64    407.76 o
  11   3   0     6437.22     6661.55    200.78 o
  12   3   0     1212.19     1220.79     88.75 o
  13   3   0     8798.42     9321.41    311.32 o
  14   3   0     7596.13     8210.65    263.66 o
  15   3   0     7549.70     8111.92    336.13 o
  16   3   0     4263.07     4764.32    226.40 o
  17   3   0     1583.11     1540.18    132.98 o
  18   3   0     2188.24     2434.41    126.10 o
   0   4   0      267.12      312.46     24.64 o
   1   4   0     7176.52     7456.99    191.05 o
   2   4   0      144.75      274.22     20.04 o
   3   4   0    15913.96    15083.74    311.57 o
   4   4   0     1260.19     1169.52     34.34 o
   5   4   0     4630.38     4630.51    102.97 o
   6   4   0     4096.25     4199.47     97.54 o
   7   4   0      369.43      437.85     27.60 o
   8   4   0       21.35       51.63     17.50 o
   9   4   0      612.78      686.45     56.29 o
  10   4   0     5751.30     5575.21    149.76 o
  11   4   0       44.40       23.17     31.62 o
  12   4   0     3770.16     3838.45    173.52 o
  13   4   0      191.37      160.37     47.73 o
  14   4   0      113.62      101.06     44.44 o
  15   4   0        3.37       22.66     45.46 o
  16   4   0      192.94      221.30     55.54 o
  17   4   0      419.27      405.61     65.60 o
  18   4   0      144.65      102.28     54.18 o
   1   5   0   104245.03    98175.91   2186.36 o
   2   5   0       65.63      173.67     33.66 o
   3   5   0    13599.75    13424.63    263.94 o
   4   5   0     2914.35     2793.70     70.36 o
   5   5   0     3059.05     3009.58     80.69 o
   6   5   0    37060.55    35276.14    681.34 o
   7   5   0     8017.45     8198.56    176.74 o
   8   5   0    40862.24    39131.56    809.39 o
   9   5   0     3689.34     3900.50    111.53 o
  10   5   0    10092.27    10342.15    246.53 o
  11   5   0     1375.00     1420.97     74.14 o
  12   5   0      624.98      630.54     66.10 o
  13   5   0     4565.66     4628.53    204.87 o
  14   5   0     5697.56     5969.22    238.10 o
  15   5   0     5363.28     5887.51    330.65 o
  16   5   0     3419.66     3631.64    158.57 o
  17   5   0     1639.59     1804.58    212.87 o
  18   5   0      748.52      646.72    110.62 o
   0   6   0    44414.44    48757.42   2751.02 o
   1   6   0     3360.41     3388.21     91.62 o
   2   6   0    35045.80    35442.76    675.90 o
   3   6   0    18419.90    17945.01    350.03 o
   4   6   0     6477.76     6106.16    134.69 o
   5   6   0    28981.73    27521.24    535.03 o
   6   6   0      446.52      499.78     39.79 o
   7   6   0    18319.14    18257.95    395.97 o
   8   6   0     3489.58     3619.50    103.59 o
   9   6   0    10008.72     9950.26    233.07 o
  10   6   0    15116.02    15174.70    365.05 o
  11   6   0      971.75     1013.64     65.43 o
  12   6   0    11257.18    11457.27    362.27 o
  13   6   0      524.98      521.86     65.13 o
  14   6   0     3837.27     4445.13    338.25 o
  15   6   0     1767.92     1686.48    111.63 o
  16   6   0      756.77      700.87     83.25 o
  17   6   0     3179.75     3096.13    255.89 o
  18   6   0        7.56      -18.36     74.81 o
   1   7   0     7317.77     7821.17    193.44 o
   2   7   0    12940.00    12858.53    303.67 o
   3   7   0      148.41      211.05     19.28 o
   4   7   0     6894.47     6813.66    144.18 o
   5   7   0     7171.55     7072.48    160.33 o
   6   7   0      664.85      663.18     35.80 o
   7   7   0     3999.71     3860.25     96.72 o
   8   7   0     4804.38     4864.97    138.65 o
   9   7   0      925.68      951.82     51.27 o
  10   7   0      321.46      518.43     72.03 o
  11   7   0     2065.11     2222.84     96.33 o
  12   7   0      345.07      297.41     50.19 o
  13   7   0      381.09      402.64     64.51 o
  14   7   0     1214.76     1280.13     92.74 o
  15   7   0      340.91      192.71     62.01 o
  16   7   0      150.48       25.35     65.06 o
  17   7   0      408.87      261.15     81.16 o
  18   7   0      224.11      223.00    152.04 o
   0   8   0    33718.02    36349.18   1720.35 o
   1   8   0      392.90      509.60     31.20 o
   2   8   0    18978.12    18737.52    493.53 o
   3   8   0     5864.56     5660.06    150.83 o
   4   8   0     2313.06     2252.56     74.63 o
   5   8   0    14011.29    13522.26    328.64 o
   6   8   0     1834.05     1943.86     77.28 o
   7   8   0    18363.75    18430.63    483.42 o
   8   8   0     5666.38     5800.93    179.86 o
   9   8   0    10203.14    10078.52    322.46 o
  10   8   0     6555.27     6829.53    239.11 o
  11   8   0     1504.47     1401.96     94.84 o
  12   8   0     5268.36     5250.88    262.52 o
  13   8   0      642.68      598.50     96.19 o
  14   8   0     3313.59     3220.65    294.43 o
  15   8   0     2906.64     2699.95    580.84 o
  16   8   0     1371.17      971.90    149.63 o
  17   8   0     2088.46     2579.66    329.43 o
   1   9   0     3810.55     3785.49    109.74 o
   2   9   0    15408.72    14950.35    360.91 o
   3   9   0     5581.96     5293.42    146.12 o
   4   9   0    19996.93    19418.03    462.56 o
   5   9   0     9539.39     9299.49    238.57 o
   6   9   0     4850.15     4805.75    139.31 o
   7   9   0      727.54      768.30     51.57 o
   8   9   0      926.97     1195.62     78.85 o
   9   9   0     4962.76     4951.78    184.01 o
  10   9   0      443.01      449.13     60.54 o
  11   9   0     8706.64     9108.25    373.31 o
  12   9   0       41.75       23.50     51.27 o
  13   9   0     3864.27     3757.41    234.45 o
  14   9   0      147.78      136.24    120.20 o
  15   9   0      459.12      409.14    103.54 o
  16   9   0      970.63      936.07    206.53 o
   0  10   0     6740.34     6874.05    257.97 o
   1  10   0      323.63      342.37     31.96 o
   2  10   0     3492.53     3473.45    107.48 o
   3  10   0     1270.81     1242.67     57.35 o
   4  10   0       41.29       67.59     24.01 o
   5  10   0       18.92       43.34     22.78 o
   6  10   0     1214.77     1242.40     61.47 o
   7  10   0     2367.43     2246.35     91.74 o
   8  10   0      316.44      346.77     49.85 o
   9  10   0     1729.52     1786.25    102.36 o
  10  10   0      309.09      260.31     56.15 o
  11  10   0      245.76      234.30     60.36 o
  12  10   0      110.19       48.21     52.69 o
  13  10   0      185.75      296.25     74.83 o
  14  10   0      208.80      127.21     84.09 o
  15  10   0      655.21      495.34    287.61 o
  16  10   0      391.89      200.19    248.34 o
   1  11   0     7018.46     7630.35    203.61 o
   2  11   0     6690.70     6697.25    185.49 o
   3  11   0     7078.03     7054.43    193.57 o
   4  11   0    17247.77    17031.97    417.67 o
   5  11   0     2841.28     2751.28     97.43 o
   6  11   0    10323.85    10023.53    286.27 o
   7  11   0      194.85      154.77     35.94 o
   8  11   0     4115.89     3902.57    157.35 o
   9  11   0     5167.04     5107.40    196.20 o
  10  11   0     1407.26     1296.11     94.64 o
  11  11   0     7919.98     7398.68    271.37 o
  12  11   0       59.80       70.49     59.63 o
  13  11   0     4242.89     4150.79    197.44 o
  14  11   0      363.13      230.12    127.04 o
  15  11   0     1119.52     1327.84    248.34 o
   0  12   0     1305.67     1482.05     97.44 o
   1  12   0     2119.90     2111.29     95.15 o
   2  12   0     1404.68     1349.71     66.46 o
   3  12   0     9352.40     8948.08    239.80 o
   4  12   0     3165.89     3135.25    108.83 o
   5  12   0     4758.62     4633.20    144.76 o
   6  12   0     1815.16     1765.48     86.16 o
   7  12   0      650.68      660.81     63.49 o
   8  12   0      334.22      276.53     87.32 o
   9  12   0       76.77      132.36     49.37 o
  10  12   0     3918.58     4053.36    178.88 o
  11  12   0      118.58      132.81     58.46 o
  12  12   0     3194.15     3466.11    173.38 o
  13  12   0       22.63      -52.56     97.51 o
  14  12   0      520.67      532.15    179.92 o
   1  13   0     1707.14     1715.27     89.64 o
   2  13   0      348.18      371.14     43.20 o
   3  13   0     1180.83     1157.99     66.05 o
   4  13   0     1677.08     1671.49     79.37 o
   5  13   0      130.55      168.55     39.57 o
   6  13   0     2045.04     1902.96    145.17 o
   7  13   0      150.88      119.31     46.50 o
   8  13   0      627.30      602.43    121.07 o
   9  13   0      534.64      574.56     74.52 o
  10  13   0      178.18      154.14     77.18 o
  11  13   0      601.09      609.08     85.14 o
  12  13   0        4.68      -17.74    131.77 o
   0  14   0     1690.78     1636.49    107.75 o
   1  14   0     1421.13     1483.81     76.90 o
   2  14   0     2694.84     2616.34    105.95 o
   3  14   0     6345.91     6220.27    188.39 o
   4  14   0     3104.38     2853.65    111.51 o
   5  14   0     5139.14     5115.47    175.18 o
   6  14   0      668.34      656.29     70.24 o
   7  14   0     1672.80     1712.19    106.14 o
   8  14   0      728.31      571.66     72.16 o
   9  14   0      576.29      493.83     83.98 o
   1  15   0      302.03      263.63     47.03 o
   2  15   0      705.66      695.40     59.96 o
   3  15   0      530.19      441.53     53.32 o
   4  15   0     1188.37     1186.31     78.27 o
   5  15   0      278.92      254.93     55.59 o
   6  15   0      562.61      583.84     83.76 o
   7  15   0        1.18      -45.61     68.42 o
   8  15   0      154.58      -22.81     78.56 o
   0  16   0      264.26      233.05     74.56 o
   1  16   0      161.55       95.32     50.20 o
   2  16   0      848.22      788.92     67.00 o
   3  16   0     1194.98     1140.85    113.36 o
   4  16   0     1142.45      889.45    124.17 o
   5  16   0     1458.97     1251.82    149.51 o
 -19   1   1      249.52      259.98     58.89 o
 -18   1   1      704.15      618.28     68.15 o
 -17   1   1     1776.57     1725.24    129.84 o
 -16   1   1      164.57      179.83     53.40 o
 -15   1   1    15155.89    15984.66    456.35 o
 -14   1   1      345.48      474.73     64.62 o
 -13   1   1    28482.93    29970.32    801.06 o
 -12   1   1      378.21      458.94     52.89 o
 -11   1   1    10232.49    10185.41    255.10 o
 -10   1   1     4045.44     4132.22    197.11 o
  -9   1   1     4864.78     4892.65    141.81 o
  -8   1   1    35467.82    33392.07    651.82 o
  -7   1   1    27782.76    24945.34    515.53 o
  -6   1   1    92175.20    79903.32   1622.81 o
  -5   1   1    10312.91     9222.43    266.23 o
  -4   1   1    20857.51    19659.66    947.68 o
  -3   1   1    31939.77    30311.36    913.95 o
  -2   1   1     6171.76     6356.21    151.94 o
  -1   1   1    71144.63    63169.27   1667.05 o
   0   1   1    67543.70    58887.07   2266.54 o
   1   1   1    59507.78    52322.75   1038.55 o
   2   1   1   107176.84    89184.30   2811.43 o
   3   1   1    34998.57    33585.85    792.92 o
   4   1   1     8038.87     7679.63    189.70 o
   5   1   1     2407.67     2481.94     69.54 o
   6   1   1     1680.51     1615.82     54.51 o
   7   1   1    57976.66    54776.13   1172.40 o
   8   1   1     7182.82     7322.13    215.11 o
   9   1   1    60424.18    62352.34   1357.57 o
  10   1   1     3869.79     4199.11    125.91 o
  11   1   1    14422.38    15915.88    375.07 o
  12   1   1      227.93      356.66     40.17 o
  13   1   1      150.39      173.83     35.28 o
  14   1   1     7860.34     8807.70    249.55 o
  15   1   1      703.97      653.22     66.79 o
  16   1   1    14095.18    16077.48    535.16 o
  17   1   1       99.44      189.07     53.21 o
  18   1   1     4641.44     4813.37    184.65 o
 -19   2   1     1179.49     1260.29     93.13 o
 -18   2   1      659.59      721.51     73.35 o
 -17   2   1      260.46      269.40     53.86 o
 -16   2   1     5188.39     5247.62    190.31 o
 -15   2   1        2.01       11.10     58.16 o
 -14   2   1    12021.37    12203.92    361.94 o
 -13   2   1      373.74      330.20     53.03 o
 -12   2   1    11470.64    11611.64    323.91 o
 -11   2   1     2682.99     2673.34    103.89 o
 -10   2   1     1582.16     1679.06     64.70 o
  -9   2   1    16825.09    15363.90    334.12 o
  -8   2   1     5140.55     4799.04    120.55 o
  -7   2   1    36443.52    32005.10    625.66 o
  -6   2   1    16328.59    14870.57    296.37 o
  -5   2   1    30419.41    27807.40    534.03 o
  -4   2   1     2690.88     2553.02     60.88 o
  -3   2   1     1804.02     2025.48     45.47 o
  -2   2   1    27799.17    26810.84    549.10 o
  -1   2   1    17934.02    18221.56    346.06 o
   0   2   1    27011.70    29143.09    659.75 o
   1   2   1    71295.50    64867.56   1285.29 o
   2   2   1    20938.56    20770.94    427.31 o
   3   2   1    22941.15    22525.38    458.38 o
   4   2   1     1622.67     1591.33     46.58 o
   5   2   1    15629.45    15288.18    324.40 o
   6   2   1    13689.24    13379.54    292.47 o
   7   2   1     7357.19     7446.49    178.21 o
   8   2   1    32671.09    32000.65    664.24 o
   9   2   1     2192.35     2414.08    126.11 o
  10   2   1    20069.27    20405.21    585.30 o
  11   2   1       47.81       43.86     28.40 o
  12   2   1     5534.92     5797.17    164.78 o
  13   2   1     2409.46     2744.65    120.85 o
  14   2   1      290.27      354.03     61.40 o
  15   2   1     4465.67     4834.24    178.26 o
  16   2   1      117.22      164.46     49.77 o
  17   2   1     4627.51     4877.32    185.05 o
  18   2   1      213.47      189.59     59.09 o
 -19   3   1      177.22      207.04     58.66 o
 -18   3   1       12.61       -3.71     42.80 o
 -17   3   1        6.11        2.91     42.39 o
 -16   3   1      618.53      588.85     99.12 o
 -15   3   1     2412.01     2466.44    189.46 o
 -14   3   1      158.01      230.06     54.40 o
 -13   3   1     4652.57     4535.68    259.51 o
 -12   3   1      265.26      294.67     40.91 o
 -11   3   1     2258.24     2115.80     85.55 o
 -10   3   1     1358.42     1426.76     73.28 o
  -9   3   1     1931.03     1794.92     60.14 o
  -8   3   1     2470.84     2560.87     71.62 o
  -7   3   1     7911.08     7767.40    166.58 o
  -6   3   1    16164.92    16004.86    316.86 o
  -5   3   1       34.94       59.37      9.86 o
  -4   3   1     8718.89     8482.81    169.72 o
  -3   3   1     4717.80     4927.57    101.61 o
  -2   3   1     2039.11     2212.97     48.96 o
  -1   3   1       56.11       86.23     18.63 o
   0   3   1    29708.03    30730.14    580.22 o
   1   3   1    10780.12    10696.63    243.88 o
   2   3   1     5389.17     5637.82    137.77 o
   3   3   1    20324.82    21057.46    406.57 o
   4   3   1      599.96      667.43     26.84 o
   5   3   1       98.82      130.29     14.81 o
   6   3   1     1914.68     1932.17     61.16 o
   7   3   1    20912.87    21598.69    457.69 o
   8   3   1      770.53      990.24     49.89 o
   9   3   1     8193.14     9180.10    265.47 o
  10   3   1     2958.72     3356.01    168.79 o
  11   3   1      785.32      793.10     63.64 o
  12   3   1      992.03     1022.38     71.19 o
  13   3   1      645.25      670.40     64.12 o
  14   3   1      823.00      920.60     88.26 o
  15   3   1      353.64      360.27     58.68 o
  16   3   1     1819.61     2143.10    115.42 o
  17   3   1       31.97       37.11     49.93 o
  18   3   1      489.90      511.02     73.45 o
 -19   4   1     2187.58     2686.92    231.87 o
 -18   4   1      480.05      519.77     76.96 o
 -17   4   1      192.18      147.54     56.49 o
 -16   4   1     7047.50     7819.63    264.76 o
 -15   4   1       95.32       32.11     43.92 o
 -14   4   1    18523.86    18396.74    525.70 o
 -13   4   1      401.01      349.82     61.31 o
 -12   4   1    16457.09    15224.14    369.31 o
 -11   4   1     2357.75     2188.13     87.83 o
 -10   4   1      232.23      188.47     31.94 o
  -9   4   1    13163.22    12415.69    261.08 o
  -8   4   1    14771.16    14025.78    287.11 o
  -7   4   1    50127.49    47686.68    911.91 o
  -6   4   1    16933.72    17097.49    336.64 o
  -5   4   1    51115.11    48984.63   1083.63 o
  -4   4   1    13557.64    13531.57    265.36 o
  -3   4   1     3418.83     3508.83     75.40 o
  -2   4   1     8926.29     9380.34    198.50 o
  -1   4   1    44433.97    44761.78    843.22 o
   0   4   1    45450.81    45543.45    925.04 o
   1   4   1    73388.59    66957.00   1261.60 o
   2   4   1    34871.32    33689.76    680.66 o
   3   4   1    36717.40    36498.04    754.76 o
   4   4   1     4825.44     5113.54    112.52 o
   5   4   1     2898.23     2651.70     68.20 o
   6   4   1    15511.83    15030.47    324.60 o
   7   4   1     3573.32     3594.80    100.98 o
   8   4   1    47807.37    46919.40    963.21 o
   9   4   1     3858.08     4130.08    147.62 o
  10   4   1    27812.97    28140.86    685.90 o
  11   4   1       74.90       74.00     39.22 o
  12   4   1     4735.01     5155.63    220.85 o
  13   4   1     2904.35     3156.26    129.35 o
  14   4   1       38.75       96.30     44.77 o
  15   4   1     9325.08    10385.41    300.08 o
  16   4   1      148.04      196.64     53.59 o
  17   4   1     6914.64     7444.37    255.11 o
  18   4   1      345.12      412.66     94.28 o
 -19   5   1      233.48      162.73    102.74 o
 -18   5   1     1300.79     1337.89    102.64 o
 -17   5   1     1155.18      956.22     89.92 o
 -16   5   1     1238.96     1255.43    112.23 o
 -15   5   1     2056.31     2336.88    131.56 o
 -14   5   1      108.10       88.51     51.69 o
 -13   5   1     2443.86     2301.98     99.29 o
 -12   5   1     2923.58     2788.10    104.90 o
 -11   5   1     3363.62     3350.57    112.63 o
 -10   5   1    12039.77    11760.82    289.32 o
  -9   5   1     1883.70     1917.45     67.10 o
  -8   5   1    14720.17    14566.38    297.49 o
  -7   5   1       34.47       66.82     15.04 o
  -6   5   1     3675.89     3754.64    101.72 o
  -5   5   1     8829.75     8969.36    182.90 o
  -4   5   1     1293.05     1317.61     36.27 o
  -3   5   1    44562.67    43812.22    830.39 o
  -2   5   1     1228.09     1407.78     35.06 o
  -1   5   1    45925.59    47017.99    959.86 o
   0   5   1      814.41      904.17     46.17 o
   1   5   1     4616.57     4485.48     94.63 o
   2   5   1    14733.68    14550.29    293.10 o
   3   5   1     2124.83     2103.76     53.94 o
   4   5   1    34413.00    33653.54    649.21 o
   5   5   1     1294.22     1341.16     44.29 o
   6   5   1    16062.36    16487.97    334.18 o
   7   5   1     3071.56     3271.63     93.55 o
   8   5   1     2271.10     2541.39     83.96 o
   9   5   1     5585.30     6803.90    173.52 o
  10   5   1     1395.46     1686.22    141.91 o
  11   5   1     6856.11     7233.88    207.36 o
  12   5   1     3858.39     4207.23    157.84 o
  13   5   1     2768.74     2846.25    182.61 o
  14   5   1     2376.71     2337.83    138.72 o
  15   5   1      154.89      123.37     52.21 o
  16   5   1     1355.06     1293.02    107.17 o
  17   5   1      355.13      366.80     78.82 o
  18   5   1      858.42      925.51    103.56 o
 -18   6   1       42.60      145.04     69.86 o
 -17   6   1       45.88      -34.72     54.92 o
 -16   6   1     1240.50     1220.18    103.08 o
 -15   6   1      504.72      482.77     75.89 o
 -14   6   1     7851.28     7729.20    242.56 o
 -13   6   1        4.86       40.02     37.94 o
 -12   6   1     5538.17     5371.35    162.02 o
 -11   6   1      345.27      433.88     47.25 o
 -10   6   1      474.28      546.85     55.91 o
  -9   6   1      877.66      928.06     52.40 o
  -8   6   1     8067.04     7907.43    172.70 o
  -7   6   1    15922.09    15704.19    341.29 o
  -6   6   1     6894.57     7094.94    157.08 o
  -5   6   1    28537.12    28348.34    546.92 o
  -4   6   1      581.41      642.37     46.69 o
  -3   6   1     1822.20     1968.72     47.99 o
  -2   6   1      146.36      281.55     16.21 o
  -1   6   1    19992.23    20318.88    424.45 o
   0   6   1    12710.91    12976.84    276.73 o
   1   6   1    31348.79    31409.66    649.90 o
   2   6   1    28276.20    27525.40    529.28 o
   3   6   1     5109.33     4675.02    109.93 o
   4   6   1     4563.32     4715.94    107.31 o
   5   6   1      577.88      581.54     32.44 o
   6   6   1     5170.11     5195.53    131.00 o
   7   6   1      185.33      279.63     29.36 o
   8   6   1    21392.40    21991.95    472.00 o
   9   6   1     2515.15     3721.07    204.18 o
  10   6   1     9105.63     9452.98    240.07 o
  11   6   1     2281.81     2374.69    109.36 o
  12   6   1       82.08        2.95     42.98 o
  13   6   1      428.33      390.80     63.62 o
  14   6   1      405.96      306.47     98.59 o
  15   6   1     3736.39     3625.71    283.61 o
  16   6   1      102.55       43.24     53.09 o
  17   6   1     2376.04     2525.54    135.46 o
  18   6   1        2.40       25.34    116.57 o
 -18   7   1     1441.90     1327.84    217.93 o
 -17   7   1     2154.98     2148.42    155.58 o
 -16   7   1      453.88      437.17     75.62 o
 -15   7   1     5909.00     5812.56    219.51 o
 -14   7   1      124.06      128.48     50.30 o
 -13   7   1     9264.77     8979.47    245.87 o
 -12   7   1     3140.88     3113.59    139.01 o
 -11   7   1     7557.33     7414.10    203.12 o
 -10   7   1    12300.83    12277.94    301.58 o
  -9   7   1      534.40      588.53     42.93 o
  -8   7   1    24814.96    24915.29    491.28 o
  -7   7   1     4021.44     3940.09    101.16 o
  -6   7   1    18381.06    18418.51    386.03 o
  -5   7   1    16447.68    16006.26    317.44 o
  -4   7   1     4643.94     4545.89    100.11 o
  -3   7   1    28001.61    28721.39    551.55 o
  -2   7   1      557.89      623.98     25.31 o
  -1   7   1    30248.17    30382.24    696.11 o
   0   7   1    13856.16    14421.45    308.07 o
   1   7   1    14020.39    13860.98    297.44 o
   2   7   1    29268.05    28332.10    591.97 o
   3   7   1     1928.21     1989.48     60.35 o
   4   7   1    31513.95    31267.92    640.90 o
   5   7   1     2900.17     2756.96     73.87 o
   6   7   1    18268.79    17834.09    444.17 o
   7   7   1    19740.79    19284.06    454.75 o
   8   7   1     4496.42     4559.90    125.67 o
   9   7   1    20295.42    21531.98    467.24 o
  10   7   1        4.12       28.72     29.30 o
  11   7   1     9981.56    10534.55    275.21 o
  12   7   1     2285.85     2590.24    123.64 o
  13   7   1     2639.18     3054.33    286.52 o
  14   7   1     4619.92     4720.56    434.89 o
  15   7   1      130.95       59.07     63.97 o
  16   7   1     4262.94     4050.67    322.60 o
  17   7   1      184.46      212.02    102.63 o
 -17   8   1     1184.50     1131.31    378.84 o
 -16   8   1      500.76      506.10    112.63 o
 -15   8   1      992.84     1102.84    204.40 o
 -14   8   1       63.20       48.14     68.17 o
 -13   8   1      868.85      934.66     90.50 o
 -12   8   1       24.61       92.97     49.05 o
 -11   8   1     8441.92     8479.86    288.31 o
 -10   8   1      969.79      996.04     82.25 o
  -9   8   1     4288.86     4300.39    162.74 o
  -8   8   1     1134.90     1115.70     63.14 o
  -7   8   1      117.92      119.68     25.12 o
  -6   8   1       32.65       39.08     20.12 o
  -5   8   1      515.58      518.48     34.71 o
  -4   8   1    13178.13    12954.15    315.41 o
  -3   8   1       72.64       82.83     18.73 o
  -2   8   1    24827.87    24636.95    572.16 o
  -1   8   1     2597.68     2866.12    202.87 o
   0   8   1     3807.69     3975.40    110.75 o
   1   8   1       26.69       27.49     15.58 o
   2   8   1     2974.24     3111.81     92.93 o
   3   8   1     8077.52     8014.46    203.94 o
   4   8   1     3368.53     3436.39    103.20 o
   5   8   1    10431.27    10067.84    253.30 o
   6   8   1       68.69       69.75     25.10 o
   7   8   1     6421.29     6544.42    196.15 o
   8   8   1     1168.38     1176.36     67.81 o
   9   8   1       83.27      174.85     76.02 o
  10   8   1      323.82      422.85     60.07 o
  11   8   1     4557.96     4183.66    260.40 o
  12   8   1     3833.52     3543.25    196.88 o
  13   8   1     1225.90     1156.26    127.79 o
  14   8   1     1826.74     1659.04    234.31 o
  15   8   1       77.97      138.50     86.91 o
  16   8   1        4.84      -28.61    102.65 o
 -16   9   1        9.19      -79.36     79.36 o
 -15   9   1     2373.55     2129.47    164.23 o
 -14   9   1      367.23      236.30     76.63 o
 -13   9   1     4299.30     4163.50    184.97 o
 -12   9   1      605.15      641.40     80.18 o
 -11   9   1      812.07      927.08    109.73 o
 -10   9   1     1086.54     1070.52    104.24 o
  -9   9   1      437.81      402.79     51.99 o
  -8   9   1     2725.50     3045.64    126.39 o
  -7   9   1     2490.71     2461.43     86.72 o
  -6   9   1     9093.53     9092.20    235.68 o
  -5   9   1     3147.73     3053.63     97.05 o
  -4   9   1     4774.10     4766.19    135.21 o
  -3   9   1     2420.27     2777.49     89.00 o
  -2   9   1      865.00      926.90     53.26 o
  -1   9   1     3968.61     4136.83    117.50 o
   0   9   1    10161.51    10526.08    261.08 o
   1   9   1     7754.34     8022.86    204.72 o
   2   9   1     8553.27     8735.10    222.98 o
   3   9   1     2392.04     2437.20     81.63 o
   4   9   1     1227.01     1280.26     55.89 o
   5   9   1      787.11      751.23     48.08 o
   6   9   1      333.01      381.51     38.86 o
   7   9   1     5291.42     5359.33    169.55 o
   8   9   1      889.50     1085.14    123.63 o
   9   9   1     6869.79     7037.87    220.00 o
  10   9   1      950.75      867.06     78.59 o
  11   9   1     1822.77     1726.34    126.92 o
  12   9   1      127.20       28.57     53.03 o
  13   9   1      220.95      119.95     99.35 o
  14   9   1     1862.41     1786.95    183.26 o
  15   9   1       12.19      -83.64     84.81 o
  16   9   1     2168.48     1773.83    390.24 o
 -15  10   1      838.01      658.23    112.63 o
 -14  10   1     1765.61     1589.40    123.09 o
 -13  10   1      560.76      665.52     92.90 o
 -12  10   1     2710.07     2717.33    142.89 o
 -11  10   1     7183.63     7373.74    263.95 o
 -10  10   1     3397.02     3209.29    142.30 o
  -9  10   1    12489.69    12317.92    384.74 o
  -8  10   1      329.10      363.79     49.55 o
  -7  10   1     8625.94     8176.29    240.35 o
  -6  10   1     3688.96     3837.21    119.60 o
  -5  10   1     2453.01     2566.41     89.05 o
  -4  10   1    17513.22    16758.53    408.13 o
  -3  10   1      195.59      269.50     53.45 o
  -2  10   1    26586.52    27300.27    638.53 o
  -1  10   1       29.90       78.63     23.04 o
   0  10   1     8934.33     9398.26    239.64 o
   1  10   1     5238.70     5614.95    177.35 o
   2  10   1      722.39      731.34     44.28 o
   3  10   1    18860.65    17987.23    434.66 o
   4  10   1      469.61      483.39     44.20 o
   5  10   1    22649.80    22867.65    546.07 o
   6  10   1     2886.72     3066.02    112.42 o
   7  10   1     8053.77     8117.61    240.93 o
   8  10   1     4157.76     4091.16    145.18 o
   9  10   1       34.28       22.12     40.46 o
  10  10   1     5452.25     5134.90    203.03 o
  11  10   1     3497.69     3443.02    162.45 o
  12  10   1     5261.75     5224.95    307.53 o
  13  10   1     3127.93     2599.86    185.92 o
  14  10   1     1684.16     1400.60    236.93 o
  15  10   1     1595.44     1353.18    387.71 o
 -15  11   1        1.94      -43.08    205.26 o
 -14  11   1       37.08       -3.72     62.90 o
 -13  11   1       25.43      -20.04     56.57 o
 -12  11   1      699.99      641.15     82.03 o
 -11  11   1      123.04      294.09     61.40 o
 -10  11   1     1716.70     1612.30    104.61 o
  -9  11   1      988.04      913.48     75.50 o
  -8  11   1      151.31      186.91     44.44 o
  -7  11   1      734.96      709.83     62.34 o
  -6  11   1      422.85      449.83     43.25 o
  -5  11   1      105.04      113.09     29.58 o
  -4  11   1      209.50      236.99     33.85 o
  -3  11   1     4350.61     4606.81    138.14 o
  -2  11   1      707.88      767.62     54.77 o
  -1  11   1     2783.72     2792.03     93.88 o
   0  11   1      965.69     1157.98     55.93 o
   1  11   1      667.16      672.30     51.97 o
   2  11   1      261.85      246.89     37.78 o
   3  11   1     2594.53     2540.48     91.15 o
   4  11   1     2186.42     2094.52     82.08 o
   5  11   1      236.71      228.83     37.07 o
   6  11   1     2215.32     2217.26    117.32 o
   7  11   1      402.27      409.02     48.83 o
   8  11   1       98.77      277.87    147.92 o
   9  11   1      108.82      117.01     60.72 o
  10  11   1      694.17      750.08     79.92 o
  11  11   1      258.77      150.55     73.22 o
  12  11   1      879.48      850.37    112.04 o
  13  11   1      679.15      544.28    259.74 o
 -14  12   1     1641.65     1604.05    261.01 o
 -13  12   1      457.48      422.91     81.11 o
 -12  12   1     1177.00     1113.06    117.59 o
 -11  12   1     2514.69     2542.80    137.43 o
 -10  12   1      507.01      494.97     69.40 o
  -9  12   1     4394.05     4199.11    213.77 o
  -8  12   1        7.83       15.52     37.55 o
  -7  12   1     4465.98     4325.98    168.79 o
  -6  12   1     1421.26     1382.32     78.97 o
  -5  12   1     1948.49     1903.50     82.45 o
  -4  12   1     6140.91     6141.88    178.24 o
  -3  12   1      203.97      273.71     37.21 o
  -2  12   1     8694.83     8568.64    232.00 o
  -1  12   1      685.60      686.80     47.42 o
   0  12   1     3977.04     4182.58    129.35 o
   1  12   1     4453.53     4676.40    142.31 o
   2  12   1      517.77      551.91     45.68 o
   3  12   1     8153.84     8017.37    219.62 o
   4  12   1       49.93       49.23     31.33 o
   5  12   1     6840.51     6582.97    204.34 o
   6  12   1     1458.24     1548.16     82.21 o
   7  12   1     2238.18     2243.97    101.80 o
   8  12   1     2670.60     2622.07    128.57 o
   9  12   1       55.17       38.00     60.14 o
  10  12   1     3036.23     3376.69    274.21 o
  11  12   1      322.56      172.30     77.41 o
  12  12   1     2296.89     1955.36    186.13 o
 -12  13   1     2197.04     2047.02    136.83 o
 -11  13   1     1182.32     1192.40    138.26 o
 -10  13   1     5128.87     5193.38    210.23 o
  -9  13   1      887.74      877.08     79.77 o
  -8  13   1     3445.34     3293.82    149.69 o
  -7  13   1       27.58       62.50     38.91 o
  -6  13   1     1223.01     1148.21     80.82 o
  -5  13   1     4978.24     5141.89    175.71 o
  -4  13   1      219.08      223.10     39.97 o
  -3  13   1    13184.42    13242.71    342.17 o
  -2  13   1       54.14       77.00     32.57 o
  -1  13   1     8730.50     9271.93    248.18 o
   0  13   1      169.22      163.84     41.96 o
   1  13   1     1316.53     1380.61     69.79 o
   2  13   1     4122.92     4013.14    132.15 o
   3  13   1      192.74      188.05     37.90 o
   4  13   1     9780.96     9462.82    277.28 o
   5  13   1      883.35      950.29     92.54 o
   6  13   1     7292.34     7430.07    268.81 o
   7  13   1      865.42      899.42    132.56 o
   8  13   1     1207.46     1185.42    112.56 o
   9  13   1     1433.32     1328.11    123.11 o
  10  13   1      481.34      490.89     89.89 o
  11  13   1     2191.33     1642.06    250.87 o
 -11  14   1       24.80       22.81    111.50 o
 -10  14   1       29.45       37.19     59.67 o
  -9  14   1        4.14       -4.77     46.25 o
  -8  14   1        4.79      -13.72     44.29 o
  -7  14   1       58.33       14.23     40.80 o
  -6  14   1        5.45       23.74     41.03 o
  -5  14   1       51.50       63.76     40.57 o
  -4  14   1        2.67      -12.38     31.29 o
  -3  14   1       15.12       33.80     35.20 o
  -2  14   1       64.61       53.26     35.14 o
  -1  14   1       28.43       49.73     38.86 o
   0  14   1        5.41        3.11     30.74 o
   1  14   1       13.64       28.11     32.48 o
   2  14   1       33.88       28.08     36.50 o
   3  14   1       14.88        2.38     36.47 o
   4  14   1        8.68       40.12     40.14 o
   5  14   1       26.33        0.27     41.13 o
   6  14   1        3.66      -24.08     41.75 o
   7  14   1       40.56       55.22     60.00 o
   8  14   1       27.68       69.56     63.24 o
   9  14   1        0.76      -19.71     65.14 o
  -9  15   1      393.85      357.30    111.50 o
  -8  15   1     2055.42     1807.86    174.85 o
  -7  15   1       53.73      -49.06     49.06 o
  -6  15   1      690.52      628.91     71.95 o
  -5  15   1     2601.81     2560.72    128.33 o
  -4  15   1      176.92      153.27     65.75 o
  -3  15   1     5568.16     5644.02    179.85 o
  -2  15   1        6.94      -12.01     47.45 o
  -1  15   1     3925.30     4064.86    168.27 o
   0  15   1      213.02      214.30     51.08 o
   1  15   1      776.36      812.15     73.54 o
   2  15   1     1579.78     1589.01     97.97 o
   3  15   1       25.65       74.39     45.76 o
   4  15   1     4521.55     4277.12    183.69 o
   5  15   1      442.27      453.54     68.55 o
   6  15   1     3413.00     3380.66    213.76 o
  -5  16   1      352.54      367.44    124.17 o
  -4  16   1     1817.45     1645.62    170.72 o
  -3  16   1       80.98      187.68     86.72 o
  -2  16   1     2388.65     2390.61    133.75 o
  -1  16   1       54.00       81.66     52.28 o
   0  16   1      990.52     1045.04    106.84 o
   1  16   1      672.67      733.86     81.75 o
   2  16   1       21.10       15.99     48.82 o
   3  16   1     1980.72     1961.77    146.68 o
   4  16   1      153.38      205.26    121.63 o
 -19   0   2     3805.15     3817.34    227.00 o
 -18   0   2     1865.79     1855.97    150.74 o
 -17   0   2      485.76      469.65     86.44 o
 -16   0   2     2377.29     2663.45    174.69 o
 -15   0   2     8760.58     8806.08    395.22 o
 -14   0   2     5906.03     5673.79    321.82 o
 -13   0   2    30005.28    30104.41   1139.61 o
 -12   0   2    11879.80    13455.12   1191.42 o
 -11   0   2    20895.10    21419.80    956.60 o
 -10   0   2     3114.56     3077.43    136.01 o
  -9   0   2     4730.85     4860.06    179.59 o
  -8   0   2    18287.30    17180.78    821.13 o
  -7   0   2      681.19      834.00     47.55 o
  -6   0   2   155542.03   138560.75   6417.45 o
  -5   0   2     5631.83     5359.22    300.65 o
  -4   0   2   334148.47   239928.16   7202.74 o
  -3   0   2    33146.00    32270.71   1241.14 o
  -2   0   2    39368.23    37539.36   1001.76 o
  -1   0   2    23892.74    23492.39   1083.88 o
   0   0   2     5758.28     6105.79    170.92 o
   1   0   2   132318.36   110383.38   2931.75 o
   2   0   2     8390.48     8258.21    281.12 o
   3   0   2   160635.67   131322.44   3490.38 o
   4   0   2     6959.53     6681.59    198.24 o
   5   0   2    30876.42    28241.21   1336.85 o
   6   0   2     9716.02     8791.93    263.57 o
   7   0   2     4519.62     4296.67    179.95 o
   8   0   2    28779.65    28922.78    918.27 o
   9   0   2    19091.83    18859.40    621.38 o
  10   0   2    40173.48    41457.46   1303.60 o
  11   0   2    11214.45    12241.35    675.97 o
  12   0   2     8314.60     9211.03    452.68 o
  13   0   2     6098.37     6523.85    258.28 o
  14   0   2     1404.72     1723.40    226.43 o
  15   0   2     5230.37     5659.20    437.12 o
  16   0   2     5892.18     6766.31    571.43 o
  17   0   2     2487.89     3140.40    202.10 o
  18   0   2     4735.56     5245.48    382.64 o
 -19   1   2      813.87      812.25     77.81 o
 -18   1   2      125.47        6.35     44.03 o
 -17   1   2      598.21      585.33     66.82 o
 -16   1   2      199.77      255.24     49.97 o
 -15   1   2      909.33      802.15     69.96 o
 -14   1   2     1959.31     2134.94    107.62 o
 -13   1   2     1463.91     1479.22    135.33 o
 -12   1   2     4689.25     4850.03    152.70 o
 -11   1   2      956.38     1074.69     56.88 o
 -10   1   2     3064.54     3504.56     99.72 o
  -9   1   2      673.73      747.45     56.27 o
  -8   1   2     1726.44     2070.20     88.73 o
  -7   1   2    10209.86    10318.40    231.33 o
  -6   1   2      867.91      941.77     35.61 o
  -5   1   2    17927.50    17379.61    385.34 o
  -4   1   2     8411.47     8690.57    218.33 o
  -3   1   2     1069.84     1048.70     51.16 o
  -2   1   2     1089.14     1088.75     27.83 o
  -1   1   2      461.29      571.91     47.60 o
   0   1   2    12559.40    12710.27    310.49 o
   1   1   2       27.78       74.32     15.80 o
   2   1   2    29074.47    26109.61    498.04 o
   3   1   2     4766.40     4545.99    104.58 o
   4   1   2    21778.39    20883.75    464.46 o
   5   1   2     2266.05     2249.77     63.83 o
   6   1   2      905.15      993.55     41.18 o
   7   1   2     5692.13     5896.93    144.35 o
   8   1   2     1500.93     1497.87     66.32 o
   9   1   2     4838.49     5017.34    249.87 o
  10   1   2     2200.39     2222.77     87.02 o
  11   1   2     2948.79     3328.74    119.18 o
  12   1   2      251.12      337.84     42.39 o
  13   1   2      106.70       95.92     35.81 o
  14   1   2      539.30      648.46     59.87 o
  15   1   2      343.42      374.52     61.81 o
  16   1   2      665.12      737.48     75.09 o
  17   1   2      720.28      843.40     80.06 o
  18   1   2      203.40      231.03    114.03 o
 -19   2   2     1597.06     1581.00    103.86 o
 -18   2   2      569.84      537.00     88.45 o
 -17   2   2      119.92       66.97     45.90 o
 -16   2   2      223.82      176.37     48.17 o
 -15   2   2     4050.88     3878.44    222.04 o
 -14   2   2     2981.55     3080.15    215.07 o
 -13   2   2    13572.36    13222.68    497.80 o
 -12   2   2    11799.81    11504.51    443.18 o
 -11   2   2     6812.41     6418.21    161.41 o
 -10   2   2     3834.41     4193.85    112.98 o
  -9   2   2      344.59      418.35     32.96 o
  -8   2   2     5951.35     5748.28    134.68 o
  -7   2   2     1131.44     1314.17     45.11 o
  -6   2   2    70928.09    66969.46   1799.62 o
  -5   2   2       83.23       82.26     15.44 o
  -4   2   2    59091.67    53279.99   1264.68 o
  -3   2   2     8078.41     8543.11    170.65 o
  -2   2   2      155.56      250.19     34.48 o
  -1   2   2      177.12      245.04     15.53 o
   0   2   2    13666.80    14635.73    302.97 o
   1   2   2    54265.87    51651.96    974.91 o
   2   2   2     4065.46     4125.76     91.35 o
   3   2   2    64840.71    57218.28   1243.49 o
   4   2   2     1650.89     1960.69     58.97 o
   5   2   2    17087.40    17239.96    364.62 o
   6   2   2     1482.55     1763.33     57.48 o
   7   2   2     3144.91     3212.10     90.05 o
   8   2   2     8929.54     9206.03    235.44 o
   9   2   2    11781.91    12316.27    352.82 o
  10   2   2    14038.29    14385.55    350.06 o
  11   2   2     2077.64     2063.35    109.26 o
  12   2   2     2614.95     2608.82    100.14 o
  13   2   2      515.70      499.11     54.21 o
  14   2   2      386.92      341.75     51.90 o
  15   2   2      763.14      878.49     69.36 o
  16   2   2     3096.76     3463.41    149.44 o
  17   2   2     1085.82     1111.38     87.44 o
  18   2   2     2048.21     2236.90    167.98 o
 -19   3   2     2147.70     2102.60    120.03 o
 -18   3   2     1598.13     1388.79    115.62 o
 -17   3   2     2789.55     2577.68    151.06 o
 -16   3   2      458.60      520.37     68.38 o
 -15   3   2     3762.55     3836.96    157.25 o
 -14   3   2    12639.64    12521.95    377.18 o
 -13   3   2     6135.20     6073.10    189.03 o
 -12   3   2    20068.72    19267.80    452.75 o
 -11   3   2     3187.35     2852.14     96.73 o
 -10   3   2    11255.08    10388.06    323.45 o
  -9   3   2     1761.52     1638.89     67.43 o
  -8   3   2     4982.71     4827.71    198.94 o
  -7   3   2    39102.25    36845.89    708.06 o
  -6   3   2     2427.90     2315.88     57.85 o
  -5   3   2    89097.01    82235.57   1553.27 o
  -4   3   2      752.20      703.52     22.64 o
  -3   3   2    46669.91    43828.57    895.97 o
  -2   3   2     1213.56     1164.15     29.13 o
  -1   3   2     1470.79     1678.23     40.83 o
   0   3   2    32569.46    33321.07    629.96 o
   1   3   2     3884.31     3995.65     88.89 o
   2   3   2    85865.11    79401.34   1500.91 o
   3   3   2     5412.06     6005.94    126.05 o
   4   3   2    38501.11    36406.75    749.76 o
   5   3   2     6412.65     6500.24    150.74 o
   6   3   2     1222.33     1169.53     46.75 o
   7   3   2    12137.39    12021.55    268.54 o
   8   3   2     9361.62     9297.91    218.78 o
   9   3   2    25432.72    25913.44    593.50 o
  10   3   2    11063.48    11440.70    289.71 o
  11   3   2    15450.36    15810.26    406.65 o
  12   3   2     4659.60     4796.18    149.26 o
  13   3   2      340.01      342.30     51.55 o
  14   3   2     3576.18     3920.77    141.90 o
  15   3   2     3125.77     3653.39    153.23 o
  16   3   2     2953.59     3546.50    152.53 o
  17   3   2     4270.90     4902.46    188.30 o
  18   3   2      959.05     1099.78    169.78 o
 -19   4   2       20.91       12.91     50.74 o
 -18   4   2      595.03      495.43     73.92 o
 -17   4   2        2.62      -42.04     44.53 o
 -16   4   2     1969.28     2066.08    118.60 o
 -15   4   2      395.87      388.30     63.02 o
 -14   4   2      353.49      323.58     58.40 o
 -13   4   2      406.13      320.80     47.99 o
 -12   4   2      565.55      547.83     48.44 o
 -11   4   2     1469.77     1500.37     77.44 o
 -10   4   2      693.29      761.32     46.32 o
  -9   4   2     9894.82     9781.65    221.63 o
  -8   4   2       18.70       25.87     14.96 o
  -7   4   2     6939.07     6429.67    138.80 o
  -6   4   2      913.77      901.53     30.75 o
  -5   4   2      277.42      272.80     16.06 o
  -4   4   2      302.36      341.57     16.12 o
  -3   4   2     6808.83     7153.86    144.87 o
  -2   4   2     5691.70     5941.60    120.94 o
  -1   4   2     5350.01     5427.69    110.87 o
   0   4   2     6124.89     6698.44    135.66 o
   1   4   2      107.70      154.50     26.60 o
   2   4   2     2156.54     2206.23     53.83 o
   3   4   2       83.82      171.44     31.92 o
   4   4   2     2874.76     2836.57    100.66 o
   5   4   2      121.60      147.72     28.56 o
   6   4   2    10129.73    10467.38    233.53 o
   7   4   2     1044.00     1077.79     49.48 o
   8   4   2     1105.22     1279.19     58.65 o
   9   4   2      393.98      396.61     42.17 o
  10   4   2      158.35      119.44     44.24 o
  11   4   2      880.64      857.76     67.19 o
  12   4   2      173.11       81.00     41.28 o
  13   4   2     2189.44     2386.46    131.84 o
  14   4   2       21.76      -19.54     48.07 o
  15   4   2      985.04     1124.02     83.62 o
  16   4   2       24.18      -43.71     48.49 o
  17   4   2        1.46      -47.43     47.43 o
  18   4   2       35.95       12.67     98.83 o
 -19   5   2      978.38      814.30    179.92 o
 -18   5   2     1176.36     1026.20     96.67 o
 -17   5   2      767.42      695.92     84.34 o
 -16   5   2      600.58      492.47     72.66 o
 -15   5   2     1131.49     1184.22     93.12 o
 -14   5   2    10227.06     9790.16    282.43 o
 -13   5   2     4823.54     4495.28    142.24 o
 -12   5   2    13210.27    12829.68    342.43 o
 -11   5   2     5357.70     5388.84    154.34 o
 -10   5   2     4982.74     5342.30    255.82 o
  -9   5   2      501.71      657.92     39.01 o
  -8   5   2      136.18      180.72     22.49 o
  -7   5   2    36008.45    36110.90    694.61 o
  -6   5   2      961.74     1001.63     46.74 o
  -5   5   2    71530.24    67001.73   1270.43 o
  -4   5   2     3698.43     3767.94     83.00 o
  -3   5   2    37550.73    37351.99    710.77 o
  -2   5   2      997.63     1163.66     32.14 o
  -1   5   2      138.53      178.79     23.36 o
   0   5   2    31094.95    30948.39    623.13 o
   1   5   2     6051.69     5568.52    116.80 o
   2   5   2    75681.82    71849.12   1441.76 o
   3   5   2      811.49      874.94     34.92 o
   4   5   2    39277.40    39368.99    815.05 o
   5   5   2     2083.51     2310.23     64.69 o
   6   5   2      699.19      691.99     39.07 o
   7   5   2     7343.22     7082.70    174.79 o
   8   5   2     7654.93     7550.25    188.19 o
   9   5   2    18279.89    19009.20    495.32 o
  10   5   2     6830.47     7383.27    278.22 o
  11   5   2    11830.29    11874.76    308.58 o
  12   5   2     2652.97     2727.14    114.74 o
  13   5   2      501.08      467.56     62.90 o
  14   5   2     1143.56     1213.68     88.34 o
  15   5   2     2328.71     2363.72    118.06 o
  16   5   2     1583.26     1813.07    115.93 o
  17   5   2     3402.09     3889.17    188.26 o
 -19   6   2      434.19      277.74    140.64 o
 -18   6   2     2526.66     2374.32    138.73 o
 -17   6   2        8.21       -0.80     57.77 o
 -16   6   2     4822.72     5010.15    200.08 o
 -15   6   2      854.93      815.62     83.70 o
 -14   6   2     4595.96     4482.65    173.81 o
 -13   6   2     5322.89     4999.84    155.23 o
 -12   6   2      799.03      832.65     59.88 o
 -11   6   2    12158.13    13058.12    318.77 o
 -10   6   2     1006.06     1017.50     55.71 o
  -9   6   2    17309.17    17865.34    409.83 o
  -8   6   2     6923.28     7217.96    167.65 o
  -7   6   2     8139.32     8100.02    172.16 o
  -6   6   2    27935.27    27620.56    535.59 o
  -5   6   2        4.33       45.32     19.01 o
  -4   6   2    30488.76    31446.94    604.16 o
  -3   6   2     8337.43     8013.95    163.82 o
  -2   6   2    20837.73    21698.97    418.70 o
  -1   6   2    16502.49    16254.75    317.14 o
   0   6   2     4683.99     4524.52    106.41 o
   1   6   2    37084.27    38015.40    726.82 o
   2   6   2      400.91      505.46     50.87 o
   3   6   2    23221.55    23135.99    452.39 o
   4   6   2    14863.95    15338.24    367.06 o
   5   6   2     8551.17     8986.87    197.52 o
   6   6   2    25196.08    24760.37    523.47 o
   7   6   2      593.42      607.72     41.00 o
   8   6   2    15597.22    16347.96    447.16 o
   9   6   2     2450.53     2511.77     91.05 o
  10   6   2     5450.06     5771.63    198.83 o
  11   6   2     6268.75     6904.00    335.63 o
  12   6   2      817.95      835.17     79.09 o
  13   6   2     7573.89     8049.13    250.48 o
  14   6   2       29.44      -28.40     44.90 o
  15   6   2     4214.20     4347.05    316.36 o
  16   6   2      952.43      965.78    104.14 o
  17   6   2      804.45      922.05    135.62 o
 -18   7   2      193.92      197.66    141.91 o
 -17   7   2      816.05      765.42    114.48 o
 -16   7   2      154.36      116.74     59.33 o
 -15   7   2      323.57      309.64     65.17 o
 -14   7   2     1179.91     1061.73     77.87 o
 -13   7   2      459.35      365.68     50.77 o
 -12   7   2     1377.28     1313.84     72.57 o
 -11   7   2     3624.35     4009.92    124.97 o
 -10   7   2     1284.84     1579.80     96.14 o
  -9   7   2      467.96      476.82     42.35 o
  -8   7   2     7030.44     7208.40    169.26 o
  -7   7   2     4912.79     5153.57    117.35 o
  -6   7   2      279.23      313.83     20.79 o
  -5   7   2     8892.09     9012.80    186.30 o
  -4   7   2     5847.04     6095.10    129.89 o
  -3   7   2      238.08      266.62     26.70 o
  -2   7   2     9748.57     9698.77    213.85 o
  -1   7   2     5529.90     5528.75    128.87 o
   0   7   2       27.39       52.63     18.73 o
   1   7   2     6875.35     7064.51    178.93 o
   2   7   2     5607.90     5689.01    149.79 o
   3   7   2       90.99       54.24     19.30 o
   4   7   2     2301.90     2437.36    108.75 o
   5   7   2     6166.46     6052.33    148.13 o
   6   7   2     1444.12     1411.98     75.73 o
   7   7   2      339.76      348.53     35.50 o
   8   7   2     2965.87     3264.68    107.49 o
   9   7   2      467.84      485.99     58.66 o
  10   7   2      880.34     1021.46     63.36 o
  11   7   2     1074.07     1229.94     87.47 o
  12   7   2      350.72      495.57     84.49 o
  13   7   2       92.82       57.31     62.48 o
  14   7   2      799.84      957.02    245.28 o
  15   7   2      363.70      218.36     84.86 o
  16   7   2        8.91      -91.23     91.23 o
 -17   8   2        2.88      -22.41     82.75 o
 -16   8   2     2352.97     2196.11    296.48 o
 -15   8   2     1864.62     1839.21    167.19 o
 -14   8   2     3732.44     3581.74    168.70 o
 -13   8   2     5940.65     5839.23    224.66 o
 -12   8   2     2641.20     2494.21    128.02 o
 -11   8   2     7069.53     7029.86    246.54 o
 -10   8   2       88.42      111.67     70.54 o
  -9   8   2     4446.12     4627.93    153.64 o
  -8   8   2     5582.11     5840.07    179.57 o
  -7   8   2     2727.01     2591.21     96.80 o
  -6   8   2    19933.89    19793.30    471.61 o
  -5   8   2      429.70      504.52     34.91 o
  -4   8   2    23793.10    24487.22    573.23 o
  -3   8   2      809.11      826.25     41.02 o
  -2   8   2     8537.26     8956.96    224.00 o
  -1   8   2    11082.60    11364.94    277.90 o
   0   8   2      364.18      313.77     26.29 o
   1   8   2    24962.92    24310.46    635.19 o
   2   8   2     2172.11     2156.18     82.89 o
   3   8   2    24175.35    24505.90    573.90 o
   4   8   2     5874.86     6267.32    168.47 o
   5   8   2     8207.04     7994.68    228.52 o
   6   8   2     9158.86     9381.31    266.01 o
   7   8   2      170.61      151.76     36.04 o
   8   8   2     9360.53     9515.79    290.61 o
   9   8   2     2324.57     2728.46    122.69 o
  10   8   2     5744.50     5996.69    246.17 o
  11   8   2     4762.69     4738.59    625.37 o
  12   8   2     1472.33     1583.16    325.63 o
  13   8   2     3237.94     2050.05    390.24 o
  14   8   2      112.38       31.95     93.55 o
  15   8   2     2105.71     1740.89    369.97 o
  16   8   2     1303.01     1059.23    309.15 o
 -16   9   2        1.29      -53.48     83.97 o
 -15   9   2     2863.90     2787.17    209.71 o
 -14   9   2      199.11      170.56     59.90 o
 -13   9   2      305.33      246.44     62.39 o
 -12   9   2     1764.02     1560.34    104.34 o
 -11   9   2     1585.03     1551.54     98.02 o
 -10   9   2    10087.59    10208.94    328.82 o
  -9   9   2     4168.33     4390.24    166.55 o
  -8   9   2    16412.99    15851.38    426.98 o
  -7   9   2     1697.59     1649.15     93.96 o
  -6   9   2     2580.56     2520.80     94.82 o
  -5   9   2     2428.00     2550.25     86.49 o
  -4   9   2     3694.47     3653.20    110.25 o
  -3   9   2     8179.30     8273.74    213.26 o
  -2   9   2    14945.02    15082.02    363.72 o
  -1   9   2    11751.92    11663.81    287.96 o
   0   9   2    10170.53    10131.93    253.07 o
   1   9   2     5433.64     5171.86    143.85 o
   2   9   2     1247.37     1319.43     56.35 o
   3   9   2     1936.21     1917.94     71.45 o
   4   9   2     1209.74     1162.31     58.97 o
   5   9   2    14775.78    14780.61    396.90 o
   6   9   2     1555.60     1628.07     77.12 o
   7   9   2     9510.69     9398.23    273.79 o
   8   9   2       61.55       60.51     40.32 o
   9   9   2     2197.01     2098.13    115.10 o
  10   9   2     1333.75     1269.75    189.98 o
  11   9   2      247.24      223.04    207.79 o
  12   9   2     4770.96     3611.02    519.48 o
  13   9   2        3.68      -17.74     95.49 o
  14   9   2     4758.59     3502.06    516.95 o
  15   9   2       18.66      -10.14    210.33 o
 -16  10   2       50.74      -93.76     93.76 o
 -15  10   2      865.82      833.85    107.42 o
 -14  10   2       23.46       -1.26     57.02 o
 -13  10   2     1456.78     1360.10    108.46 o
 -12  10   2      512.59      591.28     75.65 o
 -11  10   2      299.73      312.62     76.81 o
 -10  10   2      101.20      142.40     45.62 o
  -9  10   2      473.33      506.71     80.47 o
  -8  10   2     1729.55     1844.94     87.82 o
  -7  10   2      543.64      480.26     47.84 o
  -6  10   2     4998.45     4971.89    159.69 o
  -5  10   2      406.95      355.96     35.20 o
  -4  10   2     3603.64     3743.90    115.91 o
  -3  10   2      927.11      963.80     63.65 o
  -2  10   2      204.38      228.35     27.54 o
  -1  10   2       14.53        7.32     20.15 o
   0  10   2     1341.45     1384.87     58.02 o
   1  10   2     1170.40     1205.57     56.20 o
   2  10   2      902.07      857.60     48.30 o
   3  10   2     2852.27     2954.42     98.10 o
   4  10   2      131.90      108.68     28.30 o
   5  10   2      466.01      536.64     46.77 o
   6  10   2      189.41      143.67     40.02 o
   7  10   2      469.72      358.08     55.64 o
   8  10   2      170.51      202.35     74.25 o
   9  10   2     1015.59     1030.37     90.83 o
  10  10   2     1072.85     1064.20    120.63 o
  11  10   2      352.81      424.45     88.93 o
  12  10   2      496.89      307.64    244.54 o
  13  10   2        3.81      -47.14    101.30 o
  14  10   2       12.49      -70.95    190.05 o
 -15  11   2     2920.07     2390.44    252.45 o
 -14  11   2      699.44      684.73     90.15 o
 -13  11   2     1246.76     1274.84    106.57 o
 -12  11   2     3464.15     3383.35    205.56 o
 -11  11   2       99.52       78.99     51.33 o
 -10  11   2     7856.64     8067.37    278.97 o
  -9  11   2     2100.23     2168.39    112.50 o
  -8  11   2     9113.15     8943.06    266.71 o
  -7  11   2     3781.69     3695.12    135.04 o
  -6  11   2     1613.95     1700.44     82.79 o
  -5  11   2     6591.00     6743.09    188.83 o
  -4  11   2     1762.93     1752.01     73.49 o
  -3  11   2     7534.53     7613.70    206.29 o
  -2  11   2    10390.86    10316.46    264.64 o
  -1  11   2     6765.38     7258.90    196.08 o
   0  11   2    15167.78    14791.40    412.10 o
   1  11   2     1443.10     1508.72     88.39 o
   2  11   2     9247.39     9251.00    243.82 o
   3  11   2     2514.74     2474.02    105.75 o
   4  11   2     4932.98     5026.08    188.56 o
   5  11   2    10620.00    10378.30    340.94 o
   6  11   2     2212.92     2061.37    109.94 o
   7  11   2    11019.15    10874.05    363.82 o
   8  11   2        5.66      -13.33     39.91 o
   9  11   2     4473.05     3935.27    348.43 o
  10  11   2     1756.21     1605.37    134.91 o
  11  11   2      801.08      601.14    166.18 o
  12  11   2     3696.05     2760.06    252.29 o
 -14  12   2      678.53      643.91    111.19 o
 -13  12   2       81.88       89.35     64.85 o
 -12  12   2       65.69      113.13     60.19 o
 -11  12   2     1550.92     1529.45    160.93 o
 -10  12   2      920.16      872.04     80.89 o
  -9  12   2     5808.36     6026.98    222.05 o
  -8  12   2      679.35      562.75     61.99 o
  -7  12   2     4312.49     4282.86    156.38 o
  -6  12   2      255.87      300.70     43.83 o
  -5  12   2        0.78       23.17     31.42 o
  -4  12   2     1657.12     1757.61     78.31 o
  -3  12   2     3775.89     3790.40    124.06 o
  -2  12   2     4371.84     4621.76    160.41 o
  -1  12   2     6023.65     6297.27    178.57 o
   0  12   2     4384.87     4284.98    156.34 o
   1  12   2     1583.21     1558.42     83.29 o
   2  12   2      218.26      196.55     41.45 o
   3  12   2      310.00      385.69     49.50 o
   4  12   2     3620.52     3361.54    144.96 o
   5  12   2      588.89      527.90     61.96 o
   6  12   2     6713.27     6539.78    240.67 o
   7  12   2      782.70      790.87     76.13 o
   8  12   2     2198.06     2329.61    210.68 o
   9  12   2       17.82        7.70     57.15 o
  10  12   2      179.32      226.09     77.04 o
  11  12   2     1252.78      987.21    166.39 o
 -12  13   2      499.56      397.19     85.41 o
 -11  13   2        0.84      -25.09     50.67 o
 -10  13   2      998.66      955.32     87.67 o
  -9  13   2      155.49      180.64     51.51 o
  -8  13   2      708.81      707.61     71.14 o
  -7  13   2      731.39      708.33     64.56 o
  -6  13   2      238.64      188.75     46.50 o
  -5  13   2     1421.78     1459.02     83.67 o
  -4  13   2        3.36      -33.31     33.31 o
  -3  13   2     1462.59     1567.47     93.79 o
  -2  13   2      775.74      701.60     66.81 o
  -1  13   2      586.48      548.41     74.40 o
   0  13   2     1861.22     1773.36     92.63 o
   1  13   2       11.63       -6.82     33.24 o
   2  13   2     1632.62     1735.15     92.09 o
   3  13   2      192.30      167.08     45.33 o
   4  13   2      745.29      811.80     74.64 o
   5  13   2      891.56      835.28     74.84 o
   6  13   2      190.25      115.34     49.57 o
   7  13   2     1175.89     1084.16     91.08 o
   8  13   2       28.77       31.91     58.15 o
   9  13   2      940.75     1051.54    180.96 o
  10  13   2      362.00      184.99    129.24 o
  11  13   2      180.30       70.95    126.70 o
 -10  14   2      994.44      806.86    216.66 o
  -9  14   2     4534.44     4706.29    284.77 o
  -8  14   2     1602.03     1462.72    132.73 o
  -7  14   2     2613.79     2294.43    166.31 o
  -6  14   2     1414.28     1316.46    109.61 o
  -5  14   2        0.49       37.09     53.35 o
  -4  14   2     2405.66     2442.78    142.93 o
  -3  14   2     3778.30     3694.16    154.66 o
  -2  14   2     4518.69     4643.79    178.39 o
  -1  14   2     6183.76     6310.40    259.43 o
   0  14   2     2379.29     2551.23    119.59 o
   1  14   2     3013.71     3068.32    133.25 o
   2  14   2       13.43       40.86     38.24 o
   3  14   2     1230.96     1200.70     89.68 o
   4  14   2     3511.41     3529.27    159.91 o
   5  14   2     1150.03     1094.23     89.91 o
   6  14   2     5776.53     5880.29    332.99 o
   7  14   2      505.69      532.03     90.01 o
   8  14   2     2575.30     2683.56    319.29 o
  -8  15   2      968.59     1018.69    174.85 o
  -7  15   2      177.13       98.83     96.29 o
  -6  15   2      270.54      240.61     76.96 o
  -5  15   2      271.82      280.04     71.63 o
  -4  15   2      137.88       30.21     55.44 o
  -3  15   2      403.04      312.47     71.98 o
  -2  15   2      609.89      655.21     74.84 o
  -1  15   2      730.66      690.40     76.17 o
   0  15   2      544.90      573.12     67.19 o
   1  15   2      318.47      360.88     58.49 o
   2  15   2      391.70      359.16     62.42 o
   3  15   2       69.61       67.71     47.66 o
   4  15   2      207.54      142.23     67.30 o
   5  15   2      942.51      792.95     91.82 o
   6  15   2      156.04      230.60    124.17 o
  -5  16   2       11.12       43.08    215.39 o
  -4  16   2      511.94     1142.86    309.15 o
  -3  16   2      828.93      974.28    368.70 o
  -2  16   2      988.40      990.46    124.03 o
  -1  16   2      999.10     1007.64    115.62 o
   0  16   2      687.18      789.89    151.60 o
   1  16   2      641.60      484.00    164.71 o
 -19   1   3     6608.00     6378.55    367.95 o
 -18   1   3       30.55       27.46     43.45 o
 -17   1   3     5509.75     5262.49    286.75 o
 -16   1   3      464.88      411.03     57.85 o
 -15   1   3       94.80       53.55     38.12 o
 -14   1   3     8120.18     7875.35    289.54 o
 -13   1   3     4175.31     4277.19    141.62 o
 -12   1   3    29495.45    30064.33    676.92 o
 -11   1   3     3181.87     3140.89    101.68 o
 -10   1   3    30789.79    31147.97    692.21 o
  -9   1   3      927.09      956.51     41.79 o
  -8   1   3      157.44      175.74     19.51 o
  -7   1   3    28566.24    27727.00    837.93 o
  -6   1   3    26698.13    24458.76    538.59 o
  -5   1   3    75650.67    67961.26   1859.30 o
  -4   1   3    44719.72    40408.18    841.52 o
  -3   1   3    45989.66    41464.10    831.67 o
  -2   1   3    16635.53    15689.72    350.19 o
  -1   1   3     8285.96     8509.96    183.68 o
   0   1   3     2124.82     2170.49     55.52 o
   1   1   3    45524.41    41389.73    943.67 o
   2   1   3    14976.02    14105.20    299.01 o
   3   1   3   109991.00    98251.80   1848.07 o
   4   1   3    22544.08    21418.90    418.45 o
   5   1   3    43520.33    42340.29    873.51 o
   6   1   3     2192.52     2139.72     64.49 o
   7   1   3     3405.71     3347.31    102.48 o
   8   1   3     8872.94     8687.38    222.32 o
   9   1   3       64.24       91.86     32.30 o
  10   1   3    28160.92    28811.79    654.25 o
  11   1   3        0.76        9.54     31.24 o
  12   1   3    23178.55    24185.50    817.35 o
  13   1   3       26.81       41.99     34.10 o
  14   1   3     2999.86     2982.58    159.98 o
  15   1   3     1734.06     2009.26    136.31 o
  16   1   3      139.53      188.26     58.22 o
  17   1   3     3834.50     4471.42    211.72 o
 -19   2   3       32.44      -17.95     45.71 o
 -18   2   3     4009.66     4057.72    257.21 o
 -17   2   3      186.96      120.90     49.16 o
 -16   2   3     1701.58     1466.99     94.82 o
 -15   2   3     2676.00     2806.84    128.40 o
 -14   2   3      121.25       96.21     38.75 o
 -13   2   3    10048.87     9942.00    274.97 o
 -12   2   3     1789.95     1889.20    102.50 o
 -11   2   3    17878.15    18561.16    428.20 o
 -10   2   3     2633.51     2517.94     77.06 o
  -9   2   3     7478.22     7492.54    185.51 o
  -8   2   3     4012.99     4021.79    102.00 o
  -7   2   3     4673.65     4593.86    134.21 o
  -6   2   3    23914.31    23249.70    586.46 o
  -5   2   3    25287.36    24849.08    593.83 o
  -4   2   3    25096.77    23062.88    613.98 o
  -3   2   3    26315.10    25988.10    497.72 o
  -2   2   3     7294.39     7487.89    162.45 o
  -1   2   3     5350.55     5262.21    117.73 o
   0   2   3      881.97      948.30     57.23 o
   1   2   3    17706.29    17690.73    358.00 o
   2   2   3    29560.75    27665.45    561.32 o
   3   2   3    20243.09    19135.92    392.45 o
   4   2   3    44027.79    41909.71    862.93 o
   5   2   3     1278.26     1308.66     39.61 o
   6   2   3    12425.54    12399.64    296.43 o
   7   2   3     1804.24     1975.14     64.85 o
   8   2   3     2867.85     3027.30    100.08 o
   9   2   3     7579.22     7836.76    208.13 o
  10   2   3      653.08      759.28     56.84 o
  11   2   3     9850.35    10247.77    320.17 o
  12   2   3      168.88      138.59     41.50 o
  13   2   3     6339.16     6515.71    304.95 o
  14   2   3      835.81      943.19     66.58 o
  15   2   3      491.11      448.36     58.32 o
  16   2   3     2320.37     2778.10    136.55 o
  17   2   3       64.08       27.49     62.23 o
 -19   3   3     1049.74     1004.40     99.49 o
 -18   3   3       81.20       70.69     52.18 o
 -17   3   3      466.45      383.03     62.63 o
 -16   3   3      165.45       89.95     47.96 o
 -15   3   3       40.02       45.11     43.41 o
 -14   3   3       41.21       35.20     35.80 o
 -13   3   3     1175.77     1214.63     72.14 o
 -12   3   3     4908.06     5166.56    147.72 o
 -11   3   3      136.58      124.50     28.15 o
 -10   3   3     5308.45     5079.31    219.70 o
  -9   3   3     1113.45     1112.97     54.95 o
  -8   3   3      463.85      642.86     41.93 o
  -7   3   3      913.97      951.41     40.11 o
  -6   3   3     7887.83     7430.65    164.34 o
  -5   3   3     4226.09     4194.34     91.92 o
  -4   3   3     7887.07     7669.66    156.27 o
  -3   3   3    19521.27    20750.58    414.48 o
  -2   3   3      169.21      215.65     37.23 o
  -1   3   3     2813.45     2848.53     69.75 o
   0   3   3     5285.36     5453.54    122.97 o
   1   3   3     7744.88     7836.95    172.89 o
   2   3   3      135.82      729.81     83.62 o
   3   3   3    25084.52    24788.75    480.17 o
   4   3   3    11142.35    11165.11    241.79 o
   5   3   3     2513.90     2495.36     70.73 o
   6   3   3     3644.81     3648.27     97.57 o
   7   3   3      346.09      443.25     33.03 o
   8   3   3       29.45       35.46     24.94 o
   9   3   3     1432.43     1549.16     72.85 o
  10   3   3     4848.87     5232.57    204.33 o
  11   3   3        3.51        5.19     33.49 o
  12   3   3     2421.31     2451.76    102.61 o
  13   3   3      519.92      467.11     59.12 o
  14   3   3       20.27        0.76     42.15 o
  15   3   3        5.88       21.15     43.82 o
  16   3   3      132.13       55.93     67.59 o
  17   3   3      427.55      514.41    162.18 o
 -19   4   3       18.37      -48.16     49.81 o
 -18   4   3     6001.57     5919.87    268.10 o
 -17   4   3      161.75      177.26     57.17 o
 -16   4   3     1804.48     1722.08    110.20 o
 -15   4   3     3590.81     3540.82    299.56 o
 -14   4   3      747.11      816.12     65.88 o
 -13   4   3    15759.47    15511.14    402.32 o
 -12   4   3     5137.71     4889.10    174.76 o
 -11   4   3    28533.60    28135.81    714.86 o
 -10   4   3     2580.74     2569.35     84.45 o
  -9   4   3    11383.28    10915.64    258.33 o
  -8   4   3     7106.84     6998.46    162.26 o
  -7   4   3     4140.05     4616.16    112.09 o
  -6   4   3    27968.41    28050.10    542.92 o
  -5   4   3    51803.04    49709.57    947.15 o
  -4   4   3    47301.00    46619.63    959.91 o
  -3   4   3    29254.09    29703.25    616.28 o
  -2   4   3    16397.74    16789.84    342.05 o
  -1   4   3     9864.36    10113.40    201.60 o
   0   4   3     2214.16     2093.59     60.02 o
   1   4   3     4492.63     4002.14    100.94 o
   2   4   3    55144.46    54023.94   1026.94 o
   3   4   3    11067.58    10967.67    222.24 o
   4   4   3    57397.25    54282.61   1035.84 o
   5   4   3     5361.47     5031.30    124.43 o
   6   4   3    15377.26    14948.05    325.28 o
   7   4   3     1962.24     1978.65     79.52 o
   8   4   3     1557.51     1656.11     66.13 o
   9   4   3    14655.25    15490.91    374.21 o
  10   4   3       52.56       14.71     32.42 o
  11   4   3    19798.41    21012.24    498.46 o
  12   4   3       14.89      110.30     39.75 o
  13   4   3     8301.70     8698.10    244.59 o
  14   4   3     1139.86     1198.03    140.23 o
  15   4   3      501.45      445.13     76.42 o
  16   4   3     2854.32     2739.53    155.86 o
 -19   5   3      662.57      493.84     88.97 o
 -18   5   3       41.58       38.68     56.26 o
 -17   5   3     1371.50     1214.50    101.15 o
 -16   5   3     2062.41     1815.17    135.70 o
 -15   5   3     1530.32     1491.51     89.74 o
 -14   5   3     3736.06     3536.47    131.35 o
 -13   5   3      317.06      301.55     45.54 o
 -12   5   3     2761.08     2781.11     99.02 o
 -11   5   3      448.69      522.92     39.54 o
 -10   5   3     1985.77     1990.03     82.96 o
  -9   5   3     9033.78     9241.14    210.87 o
  -8   5   3     2188.30     2277.56     67.51 o
  -7   5   3    21999.01    22777.15    472.80 o
  -6   5   3      794.45      789.31     33.76 o
  -5   5   3    12874.41    12884.17    257.09 o
  -4   5   3     1954.15     1889.49     48.48 o
  -3   5   3      248.26      227.94     15.68 o
  -2   5   3    17184.53    17163.83    361.50 o
  -1   5   3      265.07      312.01     37.54 o
   0   5   3    34991.88    35324.06    675.60 o
   1   5   3       60.93      101.14     22.63 o
   2   5   3    12461.27    13096.69    262.39 o
   3   5   3     6171.68     6470.00    145.32 o
   4   5   3      165.09      202.16     21.76 o
   5   5   3    11416.43    11427.42    252.40 o
   6   5   3     4024.47     4149.49    110.68 o
   7   5   3     9768.76     9907.76    250.26 o
   8   5   3     3566.06     3541.11    106.11 o
   9   5   3     3518.15     3619.79    122.56 o
  10   5   3     2534.40     2584.59    115.28 o
  11   5   3        7.86       53.95     40.64 o
  12   5   3     3080.70     2880.01    137.57 o
  13   5   3     1640.57     1445.32    111.02 o
  14   5   3     2046.55     1925.93    130.25 o
  15   5   3     1890.28     1866.81    128.89 o
  16   5   3      188.59      192.97     73.26 o
 -19   6   3        0.46      -46.64    125.44 o
 -18   6   3     1770.31     1479.72    196.36 o
 -17   6   3      157.90       92.86     61.06 o
 -16   6   3      130.87      151.91     57.77 o
 -15   6   3       78.24       60.58     43.08 o
 -14   6   3     1336.42     1237.32     80.51 o
 -13   6   3     4784.55     4597.88    153.63 o
 -12   6   3     1937.62     1947.80     82.85 o
 -11   6   3    10215.62    10429.37    259.34 o
 -10   6   3      106.69      148.85     26.48 o
  -9   6   3     3373.71     3676.73    100.14 o
  -8   6   3      157.77      200.59     35.00 o
  -7   6   3     2373.77     2436.31     77.21 o
  -6   6   3     3147.99     3199.17     76.94 o
  -5   6   3    15596.18    15195.22    301.85 o
  -4   6   3    25701.92    26280.24    508.63 o
  -3   6   3     6176.62     6381.11    144.61 o
  -2   6   3    17347.39    18097.65    352.89 o
  -1   6   3       57.07       96.60     35.76 o
   0   6   3     1032.14     1022.60     42.38 o
   1   6   3      372.07      377.18     19.87 o
   2   6   3    24937.50    24816.50    524.55 o
   3   6   3     1562.70     1710.58     50.76 o
   4   6   3    19764.36    20255.28    403.11 o
   5   6   3     8412.24     8300.79    193.25 o
   6   6   3     2361.83     2265.21     74.45 o
   7   6   3      540.25      565.56     41.94 o
   8   6   3      469.03      458.48     42.65 o
   9   6   3     6746.61     6872.68    253.85 o
  10   6   3       98.92       80.20     48.57 o
  11   6   3     8701.77     8812.88    275.72 o
  12   6   3      172.84      131.11     58.30 o
  13   6   3     2115.85     2265.29    224.58 o
  14   6   3       23.53       53.67     62.73 o
  15   6   3        3.79      -60.79     62.69 o
  16   6   3      520.98      419.69     96.11 o
 -18   7   3      194.19       63.12     88.57 o
 -17   7   3     2838.56     2368.58    173.74 o
 -16   7   3     2166.68     1931.04    120.14 o
 -15   7   3     1338.86     1372.36    105.31 o
 -14   7   3     5602.85     5621.36    182.40 o
 -13   7   3        5.19       19.35     34.21 o
 -12   7   3     9967.12    10663.57    300.35 o
 -11   7   3     2206.71     2243.58     84.51 o
 -10   7   3     7903.62     8079.55    192.30 o
  -9   7   3    11966.60    11950.09    292.28 o
  -8   7   3      625.19      628.26     35.17 o
  -7   7   3    21817.87    22406.28    469.42 o
  -6   7   3     3869.72     3908.97     91.85 o
  -5   7   3    19199.17    19728.73    388.43 o
  -4   7   3    16300.55    16437.30    326.38 o
  -3   7   3     5750.89     6186.94    158.75 o
  -2   7   3    24654.30    25337.98    533.78 o
  -1   7   3        5.51       87.93     61.70 o
   0   7   3    23805.88    24381.12    514.92 o
   1   7   3     5969.20     5899.80    140.53 o
   2   7   3    18252.19    18468.13    396.76 o
   3   7   3    27416.44    28846.42    609.46 o
   4   7   3     4669.65     4458.32    126.10 o
   5   7   3    26883.31    26944.76    567.39 o
   6   7   3      564.31      615.91     45.87 o
   7   7   3     9550.54     9454.79    334.65 o
   8   7   3     6375.38     6196.47    180.33 o
   9   7   3     2138.99     2456.09    132.49 o
  10   7   3     9465.26     9762.51    572.78 o
  11   7   3        8.55       11.18     57.36 o
  12   7   3     7444.83     7457.26    321.36 o
  13   7   3      882.17      945.24    118.20 o
  14   7   3     2687.54     2952.14    229.35 o
  15   7   3     2101.40     1757.55    203.42 o
  16   7   3      116.25      319.29    162.18 o
 -17   8   3     1289.18     1264.49    443.46 o
 -16   8   3      655.31      588.67    116.86 o
 -15   8   3     2919.69     2747.25    173.89 o
 -14   8   3      862.34      988.72    100.05 o
 -13   8   3      300.62      287.55     59.25 o
 -12   8   3       51.50       26.59     39.66 o
 -11   8   3      162.78      166.33     45.62 o
 -10   8   3     2336.41     2530.80    105.23 o
  -9   8   3      147.09      114.98     32.50 o
  -8   8   3    10762.92    10649.49    298.93 o
  -7   8   3     2659.67     2488.54     94.91 o
  -6   8   3     6764.22     6683.90    196.79 o
  -5   8   3      867.40      916.60     45.14 o
  -4   8   3      406.63      480.19     49.49 o
  -3   8   3     2850.20     2965.15    122.17 o
  -2   8   3     2951.67     3279.62     97.19 o
  -1   8   3    17644.27    18160.66    431.46 o
   0   8   3       30.21       65.96     19.08 o
   1   8   3    10646.45    10647.01    264.92 o
   2   8   3      536.26      584.50     45.32 o
   3   8   3      209.09      247.88     35.70 o
   4   8   3      124.55      150.64     44.58 o
   5   8   3     4791.08     4538.40    147.30 o
   6   8   3     3574.16     3442.47    134.44 o
   7   8   3     4399.10     4549.01    155.90 o
   8   8   3     7545.47     7575.05    342.02 o
   9   8   3       48.56       60.10     41.65 o
  10   8   3     1164.44     1219.86    110.82 o
  11   8   3       31.12      -14.62     70.34 o
  12   8   3      456.87      418.32    119.27 o
  13   8   3      672.58      548.06    179.92 o
  14   8   3     1657.71     1458.96    200.15 o
 -17   9   3     1003.67      681.66    174.85 o
 -16   9   3      395.78      229.80    143.54 o
 -15   9   3       45.89       29.06     60.73 o
 -14   9   3     2053.43     1950.38    168.83 o
 -13   9   3      514.38      477.29     70.54 o
 -12   9   3     3651.90     3862.40    165.49 o
 -11   9   3     1412.11     1341.95    108.68 o
 -10   9   3     2703.19     3047.20    269.56 o
  -9   9   3      994.65      992.15     96.67 o
  -8   9   3      113.64      185.60     44.54 o
  -7   9   3     2044.64     2162.13     90.67 o
  -6   9   3     2609.86     2693.70    101.23 o
  -5   9   3     6611.55     6953.31    187.81 o
  -4   9   3     6232.87     6369.28    174.33 o
  -3   9   3     7691.61     8228.37    240.85 o
  -2   9   3     3975.24     4608.33    195.13 o
  -1   9   3       84.21      169.78     35.48 o
   0   9   3      953.33     1097.46     60.89 o
   1   9   3     8106.98     8280.91    244.59 o
   2   9   3      495.13      591.87     48.24 o
   3   9   3     9356.15     9487.64    305.88 o
   4   9   3     1308.62     1247.18    127.65 o
   5   9   3     4442.21     4447.67    169.74 o
   6   9   3      636.28      649.85     62.22 o
   7   9   3      644.77      623.47     64.35 o
   8   9   3     1801.93     1912.83    132.40 o
   9   9   3       46.00       19.24     46.21 o
  10   9   3     4929.09     4626.87    690.39 o
  11   9   3        4.65       56.57     88.62 o
  12   9   3     3233.63     2283.18    438.39 o
  13   9   3       60.52       47.03    103.10 o
  14   9   3      592.25      691.80    291.42 o
 -16  10   3     1394.84     1070.74    142.44 o
 -15  10   3     3042.60     2506.07    223.41 o
 -14  10   3     1228.19     1159.37    102.90 o
 -13  10   3     3241.18     3290.09    159.07 o
 -12  10   3       20.66        3.78     46.14 o
 -11  10   3     3083.89     2681.95    180.68 o
 -10  10   3     5302.24     5358.30    200.39 o
  -9  10   3     2285.28     2248.37    101.90 o
  -8  10   3    14751.73    14425.93    396.23 o
  -7  10   3      461.61      403.82     44.32 o
  -6  10   3    12238.89    12359.14    343.19 o
  -5  10   3      404.70      433.43     41.92 o
  -4  10   3     1486.01     1619.15     67.84 o
  -3  10   3    10476.93    10684.22    311.85 o
  -2  10   3       51.06       88.58     34.05 o
  -1  10   3    21113.37    20464.22    549.67 o
   0  10   3       23.94       74.21     30.77 o
   1  10   3    17338.69    17640.91    481.89 o
   2  10   3     1414.21     1497.26     85.43 o
   3  10   3     3470.73     3464.00    140.51 o
   4  10   3     7264.23     7070.19    245.08 o
   5  10   3     1192.93     1131.82    117.67 o
   6  10   3    11955.21    11094.61    365.80 o
   7  10   3     4635.33     4177.49    175.52 o
   8  10   3     7407.02     7287.13    398.68 o
   9  10   3     3043.71     2896.14    192.39 o
  10  10   3      768.53      747.06     90.93 o
  11  10   3     2265.00     1507.76    392.78 o
  12  10   3      495.38      387.63    135.37 o
 -15  11   3      459.11      399.19    146.97 o
 -14  11   3      231.11      185.69     74.98 o
 -13  11   3      378.09      346.88     70.03 o
 -12  11   3       94.12       50.61     51.02 o
 -11  11   3        4.45       11.85     44.78 o
 -10  11   3       65.13      101.73     66.57 o
  -9  11   3     1007.09      967.68     85.68 o
  -8  11   3      427.96      321.02     47.21 o
  -7  11   3     2235.71     2288.39    127.04 o
  -6  11   3     1572.86     1628.01    121.07 o
  -5  11   3       74.03       96.49     42.76 o
  -4  11   3       84.65       81.80     35.38 o
  -3  11   3     1633.21     1684.58     88.60 o
  -2  11   3     2729.99     2746.22    111.31 o
  -1  11   3      323.52      416.32     51.42 o
   0  11   3     4251.00     4345.88    153.35 o
   1  11   3      394.55      407.51     47.18 o
   2  11   3      956.85      976.52     65.98 o
   3  11   3      415.85      390.00     51.21 o
   4  11   3      552.07      573.71     59.78 o
   5  11   3      140.69      121.86     41.87 o
   6  11   3     1498.59     1478.43    103.51 o
   7  11   3     1037.02     1018.67     84.74 o
   8  11   3      144.84      139.98     52.20 o
   9  11   3      938.86      909.98     90.92 o
  10  11   3       82.89       65.59     67.40 o
  11  11   3        2.02      -66.76     91.70 o
 -14  12   3      172.44      116.57    195.12 o
 -13  12   3     2028.85     2078.46    171.30 o
 -12  12   3      155.78      108.14     68.64 o
 -11  12   3     1816.53     1716.67    145.83 o
 -10  12   3     2125.17     1930.09    147.88 o
  -9  12   3      420.54      493.39     96.10 o
  -8  12   3     4415.52     4385.23    195.08 o
  -7  12   3        9.99       55.86     49.06 o
  -6  12   3     3906.83     3827.02    175.40 o
  -5  12   3      803.63      752.23    121.80 o
  -4  12   3     2027.31     2030.98    119.43 o
  -3  12   3     6764.87     6712.54    223.13 o
  -2  12   3      157.04      530.10    116.96 o
  -1  12   3    10093.28     9892.48    297.38 o
   0  12   3      475.59      388.24     51.60 o
   1  12   3     4864.29     4807.21    169.48 o
   2  12   3     2284.53     2257.81    112.59 o
   3  12   3      867.98      868.63     72.27 o
   4  12   3     4238.55     4173.92    184.34 o
   5  12   3       35.75       41.37     40.54 o
   6  12   3     4861.39     4859.86    198.94 o
   7  12   3      824.26      883.70     83.72 o
   8  12   3     2552.59     2177.60    129.15 o
   9  12   3     1805.86     1480.95    183.02 o
  10  12   3      184.76      138.04     78.15 o
 -12  13   3      710.41      630.98    238.20 o
 -11  13   3      792.49      769.35    110.91 o
 -10  13   3      545.70      643.07    102.04 o
  -9  13   3     5474.57     5239.90    256.00 o
  -8  13   3      683.87      650.12     87.82 o
  -7  13   3     7760.29     8100.66    306.15 o
  -6  13   3      107.73      116.97     55.47 o
  -5  13   3     2229.76     2332.45    135.14 o
  -4  13   3     1164.02     1060.62     94.92 o
  -3  13   3       34.14       75.26     41.91 o
  -2  13   3     7685.31     8164.40    309.77 o
  -1  13   3       76.21       72.30     43.85 o
   0  13   3    10936.17    11060.16    333.34 o
   1  13   3      216.52      168.46     44.89 o
   2  13   3     3884.08     3986.71    165.57 o
   3  13   3     1024.17      959.76     78.97 o
   4  13   3       17.24       17.13     45.35 o
   5  13   3     3524.73     3336.64    170.28 o
   6  13   3     1319.76     1290.03     99.57 o
   7  13   3     4774.10     4905.20    209.52 o
   8  13   3     1855.44     1861.64    125.90 o
   9  13   3     1851.49     1535.63    223.00 o
  10  13   3     1002.31     1023.76    200.19 o
  -9  14   3        5.26       81.23     67.41 o
  -8  14   3       21.17        6.19     58.91 o
  -7  14   3       36.04       29.12     54.86 o
  -6  14   3        7.06       -8.19     50.93 o
  -5  14   3       22.46       15.59     51.65 o
  -4  14   3       23.63       -4.60     65.84 o
  -3  14   3        1.40       18.08     50.04 o
  -2  14   3       48.05       15.05     41.61 o
  -1  14   3        0.03       12.66     37.01 o
   0  14   3       24.02       40.31     39.04 o
   1  14   3       62.36       93.77     44.12 o
   2  14   3       60.55       80.85     47.26 o
   3  14   3       28.11       31.39     41.92 o
   4  14   3        0.49       24.71     43.33 o
   5  14   3       37.30        8.04     42.75 o
   6  14   3        2.44       52.70     50.69 o
   7  14   3       28.75       66.32     81.59 o
  -6  15   3       29.38       24.21     75.48 o
  -5  15   3     1279.79     1252.02    118.45 o
  -4  15   3      578.70      543.56     83.98 o
  -3  15   3      138.31       86.62     60.26 o
  -2  15   3     3426.54     3290.78    175.16 o
  -1  15   3       99.46      156.91     66.55 o
   0  15   3     4598.45     4530.56    179.90 o
   1  15   3      271.24      233.76     57.54 o
   2  15   3     1631.00     1596.68    108.20 o
   3  15   3      645.94      489.57     69.23 o
   4  15   3        3.97       61.96     79.76 o
   5  15   3     1631.20     1510.29    230.60 o
  -2  16   3        4.30       58.28    190.05 o
  -1  16   3     2873.77     2805.19    423.19 o
   0  16   3       57.67        2.53     96.29 o
 -19   0   4     4045.45     3811.74    233.74 o
 -18   0   4     4966.03     4529.00    486.54 o
 -17   0   4     6948.49     6464.98    350.97 o
 -16   0   4     2903.50     2657.24    376.31 o
 -15   0   4     2784.60     2680.50    170.55 o
 -14   0   4     1285.44     1465.82    142.42 o
 -13   0   4      902.08     1082.45    111.59 o
 -12   0   4    23606.65    25541.13   1726.84 o
 -11   0   4     2709.93     2683.02    170.10 o
 -10   0   4    48410.69    49046.67   2072.60 o
  -9   0   4     9209.57     9168.78    323.50 o
  -8   0   4    38320.18    35968.69   1116.02 o
  -7   0   4     3826.50     4121.20    136.82 o
  -6   0   4     1624.96     1740.52     72.79 o
  -5   0   4    53874.39    50110.34   1352.55 o
  -4   0   4     1314.04     1414.00     58.36 o
  -3   0   4   116544.77   104253.08   3424.75 o
  -2   0   4      662.49      896.21    125.44 o
  -1   0   4    50989.93    46831.74   1491.10 o
   0   0   4     3014.40     3284.50    112.49 o
   1   0   4     2027.42     1982.76     69.97 o
   2   0   4    35625.57    33560.27    911.76 o
   3   0   4    16465.96    14964.04    421.66 o
   4   0   4    68196.78    62840.80   1688.38 o
   5   0   4    14589.85    13631.42    467.25 o
   6   0   4    38234.59    37056.85   1161.14 o
   7   0   4     4560.96     4448.01    182.45 o
   8   0   4     1729.77     1682.56    143.93 o
   9   0   4     8756.12     8359.75    310.05 o
  10   0   4     7730.17     7722.65    295.01 o
  11   0   4    15454.38    15885.38    634.18 o
  12   0   4    10440.72    11252.38    694.92 o
  13   0   4     6097.68     6805.22    672.84 o
  14   0   4     5385.21     5656.14    311.22 o
  15   0   4      323.36      280.16     73.35 o
 -19   1   4      423.48      357.20     63.86 o
 -18   1   4      610.59      613.41     71.35 o
 -17   1   4      483.50      395.34     75.36 o
 -16   1   4      926.67      842.54     73.15 o
 -15   1   4       24.45      -31.43     31.43 o
 -14   1   4      701.03      718.52     54.39 o
 -13   1   4     1513.70     1655.19     77.11 o
 -12   1   4      661.84      727.98     65.45 o
 -11   1   4     4850.36     5144.53    145.12 o
 -10   1   4       23.40       65.70     31.95 o
  -9   1   4     7684.04     7439.07    187.52 o
  -8   1   4     2236.88     2311.26     68.89 o
  -7   1   4     2155.14     2213.69     64.67 o
  -6   1   4     8529.92     8266.73    185.31 o
  -5   1   4      683.13      982.86     41.63 o
  -4   1   4    14126.79    13857.69    275.96 o
  -3   1   4      379.77      407.02     20.50 o
  -2   1   4    14156.99    13135.55    259.95 o
  -1   1   4     1075.97     1187.77     53.28 o
   0   1   4     9278.53     9590.55    193.45 o
   1   1   4     2641.02     2748.59     64.02 o
   2   1   4        7.86       13.02     10.09 o
   3   1   4    10634.71     9697.48    197.65 o
   4   1   4     2574.78     2490.54     68.06 o
   5   1   4     7589.91     7586.66    174.27 o
   6   1   4     3273.89     3070.76     94.56 o
   7   1   4     1332.18     1224.17     60.18 o
   8   1   4      413.58      512.79     41.72 o
   9   1   4      600.58      605.51     49.63 o
  10   1   4      992.18      937.84     61.98 o
  11   1   4     1473.43     1495.81     78.01 o
  12   1   4     1445.86     1542.43     99.04 o
  13   1   4     1266.40     1337.40     79.53 o
  14   1   4      227.79      206.79     53.75 o
  15   1   4      711.25      713.29     73.11 o
  16   1   4       34.39        0.25     62.16 o
 -19   2   4     2262.62     2024.75    178.49 o
 -18   2   4     2465.36     2344.81    125.48 o
 -17   2   4     2224.96     2026.22    121.14 o
 -16   2   4     3012.68     2913.03    134.90 o
 -15   2   4      250.68      264.08     49.07 o
 -14   2   4      174.90      208.26     39.87 o
 -13   2   4       77.87       26.99     28.94 o
 -12   2   4    11257.39    11780.32    289.12 o
 -11   2   4      890.07      913.20     52.48 o
 -10   2   4    28738.31    28287.99    763.76 o
  -9   2   4     3798.55     3571.28    106.31 o
  -8   2   4    11134.69    10175.16    226.67 o
  -7   2   4       37.31       71.82     14.97 o
  -6   2   4     1877.62     1655.86     60.08 o
  -5   2   4    21166.86    20759.91    463.58 o
  -4   2   4     3175.96     3123.76     72.18 o
  -3   2   4    51853.08    48823.29    926.44 o
  -2   2   4      678.23      674.93     40.29 o
  -1   2   4    23969.59    23516.62    578.05 o
   0   2   4       75.63       78.53     44.62 o
   1   2   4      566.84      632.82     39.57 o
   2   2   4     8725.40     8753.59    178.29 o
   3   2   4     7124.15     6913.47    145.19 o
   4   2   4    29024.43    28777.40    554.25 o
   5   2   4     5777.29     5913.91    140.51 o
   6   2   4    15849.09    15235.09    330.49 o
   7   2   4      273.12      256.25     35.70 o
   8   2   4       84.70       68.59     25.98 o
   9   2   4      991.40     1198.55     64.76 o
  10   2   4     4845.96     5169.29    185.62 o
  11   2   4     3314.20     3534.88    122.44 o
  12   2   4     5274.82     5500.27    190.20 o
  13   2   4     2895.20     3181.08    136.80 o
  14   2   4     1643.94     1604.53     98.81 o
  15   2   4      148.26      111.89     60.01 o
  16   2   4      231.19      148.09     70.70 o
 -19   3   4     2323.98     2206.41    126.13 o
 -18   3   4     4270.10     3800.50    288.62 o
 -17   3   4     2928.56     2520.25    189.87 o
 -16   3   4     5147.35     5124.40    192.50 o
 -15   3   4        7.63       90.04     39.39 o
 -14   3   4     2986.08     2859.46    140.74 o
 -13   3   4     7146.32     7465.16    199.81 o
 -12   3   4     2588.16     2671.03     93.48 o
 -11   3   4    21844.38    20965.55    476.74 o
 -10   3   4     2798.67     2580.60     84.14 o
  -9   3   4    25267.67    24677.80    560.31 o
  -8   3   4      136.77      134.36     19.95 o
  -7   3   4    10167.88    10119.96    222.41 o
  -6   3   4    11840.76    11621.91    247.75 o
  -5   3   4       60.53       78.40     12.12 o
  -4   3   4    54123.57    52120.43    989.66 o
  -3   3   4     1358.39     1454.79     39.06 o
  -2   3   4    53429.88    51491.09   1122.71 o
  -1   3   4     1526.06     1598.50     83.41 o
   0   3   4    10784.21    10441.16    226.70 o
   1   3   4    12548.29    12057.64    286.86 o
   2   3   4     1579.70     1741.68     46.21 o
   3   3   4    31738.53    28833.51    555.18 o
   4   3   4    13544.63    12847.25    258.93 o
   5   3   4    36949.02    34822.34    717.09 o
   6   3   4     7269.13     7411.16    174.79 o
   7   3   4     9175.02     9460.73    236.77 o
   8   3   4     3076.76     3074.94    109.93 o
   9   3   4     1028.52     1129.74     78.44 o
  10   3   4     6675.00     6911.80    229.69 o
  11   3   4     7954.36     8157.05    253.36 o
  12   3   4     7085.86     6683.77    221.47 o
  13   3   4     6153.49     6200.88    213.37 o
  14   3   4     1029.32      869.25     81.21 o
  15   3   4     2442.56     2057.47    125.72 o
  16   3   4      254.06      251.86     98.36 o
 -19   4   4      193.93      111.14     57.03 o
 -18   4   4       13.13      -49.33     49.33 o
 -17   4   4       47.68       82.09     53.40 o
 -16   4   4      376.91      361.44     61.34 o
 -15   4   4     1726.88     1795.89    130.53 o
 -14   4   4        6.65      -27.67     30.90 o
 -13   4   4     2840.22     2582.97    101.96 o
 -12   4   4      462.76      550.14     45.81 o
 -11   4   4      382.65      325.37     37.02 o
 -10   4   4      193.18      181.20     25.73 o
  -9   4   4     1367.15     1394.30     51.99 o
  -8   4   4     3411.37     3320.23     94.63 o
  -7   4   4     1696.07     1932.23     57.90 o
  -6   4   4     9307.01     9505.04    195.12 o
  -5   4   4      252.83      280.41     18.28 o
  -4   4   4     1536.55     1432.90     39.87 o
  -3   4   4      226.13      315.40     33.02 o
  -2   4   4      761.38      732.77     25.42 o
  -1   4   4      116.57      188.78     15.95 o
   0   4   4     2569.67     2417.31     64.55 o
   1   4   4     4853.42     4551.52    116.43 o
   2   4   4     3562.92     3495.70     81.04 o
   3   4   4     3044.26     2949.61     72.66 o
   4   4   4       30.18       52.94     22.67 o
   5   4   4      560.62      710.14     56.75 o
   6   4   4      520.79      537.96     38.40 o
   7   4   4     3822.59     4041.20    122.26 o
   8   4   4      156.38      130.40     36.38 o
   9   4   4     2306.34     2442.74    106.95 o
  10   4   4      225.98      274.21     53.38 o
  11   4   4      392.65      396.73     60.46 o
  12   4   4        2.97      -14.86     46.85 o
  13   4   4      123.29       90.15     55.82 o
  14   4   4      519.05      581.74     80.15 o
  15   4   4      161.80      -34.34     70.41 o
  16   4   4      590.98      651.25    200.19 o
 -19   5   4     1204.20     1026.39    220.42 o
 -18   5   4     3441.63     3229.25    161.76 o
 -17   5   4     2161.87     2056.89    150.84 o
 -16   5   4     1892.59     1640.05    142.11 o
 -15   5   4      178.36      124.65     42.37 o
 -14   5   4      345.15      300.56     47.83 o
 -13   5   4     4603.79     4464.64    151.50 o
 -12   5   4      600.26      690.01     49.29 o
 -11   5   4    22527.94    22448.47    509.11 o
 -10   5   4     3230.21     3173.59     92.00 o
  -9   5   4    18118.68    18193.32    388.83 o
  -8   5   4     1203.94     1279.01     48.05 o
  -7   5   4     2691.03     2809.01     76.46 o
  -6   5   4     7681.95     7742.18    173.86 o
  -5   5   4      314.50      340.32     19.11 o
  -4   5   4    47812.63    48175.34    996.96 o
  -3   5   4      390.79      463.20     30.89 o
  -2   5   4    44977.54    44017.48    838.23 o
  -1   5   4      426.68      580.48     49.69 o
   0   5   4     5086.56     5276.04    148.42 o
   1   5   4     4122.56     4253.43    111.15 o
   2   5   4     2389.45     2385.57     67.06 o
   3   5   4    25889.74    24800.18    523.17 o
   4   5   4     8838.61     8800.35    216.46 o
   5   5   4    28853.82    28512.24    646.96 o
   6   5   4     2588.73     2467.75     84.37 o
   7   5   4     6380.36     6417.93    175.06 o
   8   5   4     1670.66     1606.33     84.38 o
   9   5   4      956.25      950.24     71.34 o
  10   5   4     3866.73     3799.55    167.35 o
  11   5   4     7189.90     7327.16    238.39 o
  12   5   4     5122.59     5022.80    187.57 o
  13   5   4     4088.11     4008.33    184.39 o
  14   5   4     1469.58     1499.62    118.12 o
  15   5   4     1175.64     1027.06    107.71 o
 -19   6   4      408.26      457.35    197.66 o
 -18   6   4     1091.40      807.71    106.44 o
 -17   6   4     2428.97     2429.87    261.43 o
 -16   6   4      115.12      135.33     48.99 o
 -15   6   4     5575.59     5597.09    205.57 o
 -14   6   4      910.71      885.54     79.68 o
 -13   6   4     5611.84     5653.75    175.01 o
 -12   6   4     3771.61     4134.15    126.59 o
 -11   6   4     1595.92     1726.49     67.62 o
 -10   6   4    11661.38    12016.86    269.44 o
  -9   6   4      125.09      205.32     40.06 o
  -8   6   4    17562.19    18209.44    386.76 o
  -7   6   4     7332.77     6914.49    176.98 o
  -6   6   4     9143.92     9483.51    231.05 o
  -5   6   4    13824.70    14415.19    288.81 o
  -4   6   4      195.16      183.90     16.05 o
  -3   6   4    22823.45    23745.91    498.33 o
  -2   6   4     2509.50     2666.01     72.29 o
  -1   6   4    17039.06    17424.49    372.41 o
   0   6   4    18255.24    18894.10    443.87 o
   1   6   4     6486.19     6723.99    157.86 o
   2   6   4    26023.08    25677.04    544.13 o
   3   6   4       55.10       71.92     19.74 o
   4   6   4    15413.63    15579.57    398.87 o
   5   6   4     7436.78     7055.80    194.70 o
   6   6   4     5278.75     5338.50    159.03 o
   7   6   4    12490.12    12295.10    326.51 o
   8   6   4      359.67      357.63     51.85 o
   9   6   4     9628.37     9796.41    312.65 o
  10   6   4      245.20      229.54     76.42 o
  11   6   4     4872.04     4776.75    183.34 o
  12   6   4     2415.50     2314.29    132.22 o
  13   6   4      810.19      751.74     95.36 o
  14   6   4     3424.48     3530.13    178.57 o
  15   6   4       79.96       39.84     73.88 o
 -18   7   4      250.65      194.87     90.07 o
 -17   7   4      621.96      477.59     93.35 o
 -16   7   4       42.81      -18.11     46.09 o
 -15   7   4      816.39      760.09     68.88 o
 -14   7   4     1374.06     1286.67     78.44 o
 -13   7   4      495.68      536.86     54.24 o
 -12   7   4      546.72      564.83     48.91 o
 -11   7   4     4622.11     4594.10    125.54 o
 -10   7   4     1476.28     1476.46     59.53 o
  -9   7   4      856.16      870.03     43.08 o
  -8   7   4     4019.78     4080.09    106.69 o
  -7   7   4     2744.30     2928.05     81.09 o
  -6   7   4      447.43      483.50     29.00 o
  -5   7   4     5055.50     5041.71    113.95 o
  -4   7   4     3120.86     3313.30    100.40 o
  -3   7   4        6.89       28.46     24.13 o
  -2   7   4     4753.25     4838.08    132.45 o
  -1   7   4     3566.42     3877.82    159.60 o
   0   7   4      321.26      301.13     51.81 o
   1   7   4     2005.24     2045.52     84.16 o
   2   7   4     7329.46     7603.73    198.51 o
   3   7   4     1542.15     1390.51     80.26 o
   4   7   4      883.15      953.79     63.20 o
   5   7   4     3127.05     3066.90    114.47 o
   6   7   4      296.21      287.31     49.26 o
   7   7   4      510.07      594.41     76.89 o
   8   7   4     1283.15     1368.69    126.17 o
   9   7   4      691.63      519.32     73.45 o
  10   7   4      249.62      265.07     68.41 o
  11   7   4     1285.00     1162.32    115.21 o
  12   7   4      267.76      276.55     82.44 o
  13   7   4       58.63      -68.21     68.21 o
  14   7   4      466.88      334.08    118.96 o
 -18   8   4     1307.88      699.40    169.78 o
 -17   8   4     1965.47     1345.58    202.72 o
 -16   8   4      392.88      463.83     87.54 o
 -15   8   4     1851.54     1777.01    130.74 o
 -14   8   4      379.25      476.46     80.76 o
 -13   8   4     1309.86     1620.48    117.99 o
 -12   8   4     5348.89     5746.71    213.15 o
 -11   8   4     1173.50     1130.99     80.50 o
 -10   8   4    10484.97    10639.61    304.77 o
  -9   8   4       53.43       46.24     30.46 o
  -8   8   4     8354.78     8936.42    258.42 o
  -7   8   4     2131.71     2228.24    111.94 o
  -6   8   4     2109.42     2233.88    108.56 o
  -5   8   4    13360.44    13653.07    424.92 o
  -4   8   4       36.81       86.16     29.65 o
  -3   8   4    21071.57    20775.21    644.02 o
  -2   8   4      965.16     1020.78     52.33 o
  -1   8   4    13955.69    14551.35    352.96 o
   0   8   4     5138.45     5900.42    267.24 o
   1   8   4     2309.47     2263.95     78.48 o
   2   8   4    10979.83    11729.79    315.94 o
   3   8   4      221.35      169.13     37.19 o
   4   8   4    11013.23    10411.58    291.10 o
   5   8   4     2858.15     2762.43    108.24 o
   6   8   4     5101.57     5050.03    179.12 o
   7   8   4     5035.34     4729.07    321.26 o
   8   8   4      317.33      310.32     50.59 o
   9   8   4     4297.56     4627.61    210.57 o
  10   8   4     1336.80     1490.20    117.77 o
  11   8   4     3325.65     3256.86    331.38 o
  12   8   4     2669.79     2126.36    217.06 o
  13   8   4      855.81      752.25    167.34 o
 -17   9   4        8.48       27.65     79.72 o
 -16   9   4     2461.31     2410.25    162.58 o
 -15   9   4      599.16      478.70     88.43 o
 -14   9   4     6147.09     6192.66    265.04 o
 -13   9   4      590.54      458.60     75.83 o
 -12   9   4     4346.26     4250.20    174.87 o
 -11   9   4      489.93      456.97     79.04 o
 -10   9   4        8.08        7.35     42.98 o
  -9   9   4     3777.90     3746.38    163.39 o
  -8   9   4     3773.92     4040.80    209.58 o
  -7   9   4    10596.57    10749.86    357.45 o
  -6   9   4     5769.34     5770.08    215.35 o
  -5   9   4     6358.93     6756.41    397.58 o
  -4   9   4     3054.24     3148.13    120.76 o
  -3   9   4        1.20       15.32     33.76 o
  -2   9   4      915.33      930.24     59.17 o
  -1   9   4     8822.25     8980.23    264.80 o
   0   9   4     3687.43     4288.38    269.95 o
   1   9   4    12824.67    13340.42    436.74 o
   2   9   4     3169.04     3217.30    143.33 o
   3   9   4     5519.43     5691.02    204.27 o
   4   9   4      446.95      421.63     51.33 o
   5   9   4     1076.44     1104.95     78.71 o
   6   9   4     6401.24     5914.15    221.29 o
   7   9   4      337.16      304.33     54.71 o
   8   9   4     8172.28     8403.38    329.22 o
   9   9   4      167.36       46.66     61.33 o
  10   9   4     4497.22     3877.42   1054.16 o
  11   9   4       27.74       32.70     82.91 o
  12   9   4      367.20      294.73    126.07 o
 -16  10   4      114.82       63.35    136.84 o
 -15  10   4       15.02        5.93    103.90 o
 -14  10   4       78.98       64.32     86.23 o
 -13  10   4       92.53      218.76     79.40 o
 -12  10   4     2185.63     2269.67    159.12 o
 -11  10   4       33.02        3.79     56.08 o
 -10  10   4     2491.73     2502.68    140.04 o
  -9  10   4      448.36      475.65     69.57 o
  -8  10   4       67.39       16.67     42.36 o
  -7  10   4      115.08      109.81     47.13 o
  -6  10   4      353.25      351.47     56.83 o
  -5  10   4      973.87     1109.92     83.27 o
  -4  10   4      451.50      472.20     60.41 o
  -3  10   4     2803.83     2761.11    134.86 o
  -2  10   4       81.47       86.73     31.23 o
  -1  10   4      788.82      868.31     59.96 o
   0  10   4       86.52      120.43     32.86 o
   1  10   4      578.81      619.23     53.82 o
   2  10   4      196.62      209.87     41.19 o
   3  10   4     1800.21     1688.37     94.18 o
   4  10   4     1522.92     1411.70     87.68 o
   5  10   4      383.48      423.90     74.45 o
   6  10   4     1438.72     1507.82    129.84 o
   7  10   4        6.43       21.79     59.62 o
   8  10   4       50.73       78.48     48.40 o
   9  10   4       30.54       41.79     54.18 o
  10  10   4      577.65      489.41    139.09 o
  11  10   4      205.46       94.17     94.96 o
 -14  11   4     3674.83     3945.04    263.95 o
 -13  11   4      860.49      816.92    112.79 o
 -12  11   4     2452.37     2307.74    199.31 o
 -11  11   4     2145.76     2105.97    168.99 o
 -10  11   4       10.44       -6.54     49.64 o
  -9  11   4     5211.66     4988.70    212.07 o
  -8  11   4     2558.14     2536.12    140.93 o
  -7  11   4     5531.56     5618.05    225.73 o
  -6  11   4     6981.02     7052.88    263.37 o
  -5  11   4     2815.49     2796.86    140.23 o
  -4  11   4     7846.88     7847.30    281.03 o
  -3  11   4       58.30       48.40     35.05 o
  -2  11   4     6805.13     6697.91    215.01 o
  -1  11   4     5035.84     5322.85    300.17 o
   0  11   4     5060.58     5606.78    188.07 o
   1  11   4    10762.15    11234.22    600.39 o
   2  11   4     1316.59     1369.56     98.02 o
   3  11   4     7735.82     7571.04    265.29 o
   4  11   4      276.86      231.37     50.95 o
   5  11   4     3292.27     3283.91    211.84 o
   6  11   4     4522.03     4338.24    234.60 o
   7  11   4      622.89      602.97     73.64 o
   8  11   4     6490.12     6220.10    652.46 o
   9  11   4        3.73       -7.41     53.51 o
  10  11   4     3589.61     3481.96    554.24 o
 -13  12   4     2056.09     2257.84    357.30 o
 -12  12   4       24.96       -8.25     65.14 o
 -11  12   4      476.29      477.18     94.55 o
 -10  12   4      244.04      250.90     74.47 o
  -9  12   4      456.22      397.05     73.25 o
  -8  12   4     2678.50     2836.28    154.62 o
  -7  12   4     1703.06     1723.97    119.49 o
  -6  12   4     4090.99     4319.49    192.11 o
  -5  12   4     1567.42     1538.36    108.93 o
  -4  12   4     1000.62      920.54     86.48 o
  -3  12   4      399.55      358.98     64.00 o
  -2  12   4      817.88      789.44     64.40 o
  -1  12   4      640.82      724.28     64.11 o
   0  12   4     4861.62     4995.39    176.88 o
   1  12   4     2246.86     2116.99    110.66 o
   2  12   4     4084.61     4080.78    167.82 o
   3  12   4      865.02     1024.78     80.90 o
   4  12   4      670.94      600.29     68.53 o
   5  12   4      486.59      358.53     62.54 o
   6  12   4       70.50       27.69     46.21 o
   7  12   4     3445.81     3348.67    207.02 o
   8  12   4      182.68      171.93     61.96 o
   9  12   4     3049.03     3262.56    285.08 o
 -12  13   4      236.90      334.49    212.86 o
 -11  13   4      476.20      184.99    152.04 o
 -10  13   4       19.46       -4.99     58.48 o
  -9  13   4      650.57      625.90    104.61 o
  -8  13   4       75.48       22.38     54.44 o
  -7  13   4      364.88      320.69     72.42 o
  -6  13   4      589.43      533.60     81.25 o
  -5  13   4      202.00      235.35     77.54 o
  -4  13   4     1248.23     1323.95    106.46 o
  -3  13   4        1.75      -43.92     43.92 o
  -2  13   4     1196.93     1199.79    105.08 o
  -1  13   4      411.53      418.64     55.04 o
   0  13   4      382.20      468.31     58.35 o
   1  13   4     1068.97      935.32     77.44 o
   2  13   4       14.47       24.52     40.17 o
   3  13   4      943.76      991.21     84.92 o
   4  13   4       85.33       56.20     47.41 o
   5  13   4      817.68      884.76     96.30 o
   6  13   4      372.63      302.87     65.45 o
   7  13   4      222.67      327.20     69.98 o
   8  13   4      930.16     1037.10    377.57 o
  -9  14   4      537.61      580.30    197.66 o
  -8  14   4     2748.38     2689.25    164.91 o
  -7  14   4     2542.06     2583.78    166.79 o
  -6  14   4     3332.47     3420.91    180.60 o
  -5  14   4     2482.65     2516.89    154.55 o
  -4  14   4      581.37      590.58     94.00 o
  -3  14   4     1867.39     1925.63    130.82 o
  -2  14   4     1211.19     1098.44    111.56 o
  -1  14   4     1782.30     1656.88    121.75 o
   0  14   4     5399.75     5375.51    343.45 o
   1  14   4     1519.04     1636.34    118.87 o
   2  14   4     4284.13     4353.19    200.44 o
   3  14   4      142.20      122.11     52.26 o
   4  14   4     1202.82     1284.71    101.29 o
   5  14   4     1035.90     1157.14    132.77 o
   6  14   4      257.00      162.18    126.70 o
  -7  15   4      526.46      220.46    223.00 o
  -6  15   4      339.54      195.12    233.13 o
  -5  15   4      301.92      256.98    158.39 o
  -4  15   4      166.62      227.48    184.99 o
  -3  15   4       21.93      -51.10     51.10 o
  -2  15   4      214.28      123.20     81.11 o
  -1  15   4      183.31      313.85     94.28 o
   0  15   4      325.80      207.79    126.70 o
   1  15   4      782.03      554.96    177.38 o
   2  15   4      298.54      167.25    134.30 o
 -19   1   5       46.35       83.44     48.10 o
 -18   1   5     5607.14     5425.68    304.68 o
 -17   1   5      301.85      275.89     55.05 o
 -16   1   5    10140.44     9978.81    355.87 o
 -15   1   5      149.49      178.72     38.94 o
 -14   1   5     2632.12     2868.26    160.69 o
 -13   1   5     1379.46     1491.70     73.41 o
 -12   1   5     3106.20     3415.70    172.41 o
 -11   1   5    20225.65    20557.40    474.46 o
 -10   1   5     9671.06     9416.30    302.92 o
  -9   1   5    38749.39    36429.66    800.69 o
  -8   1   5     5234.35     4707.16    130.15 o
  -7   1   5    13198.74    12193.02    268.65 o
  -6   1   5     2829.66     2857.13     78.63 o
  -5   1   5     3358.13     3351.50     83.31 o
  -4   1   5     6984.39     6586.12    151.35 o
  -3   1   5    59649.45    55227.69   1109.27 o
  -2   1   5    27672.16    26055.00    506.60 o
  -1   1   5    52150.66    49108.65    938.54 o
   0   1   5    16864.07    16102.72    319.20 o
   1   1   5     8690.56     8682.20    179.80 o
   2   1   5     1096.23     1095.45     34.43 o
   3   1   5     1221.57     1264.34     38.53 o
   4   1   5    31798.96    30099.23    680.97 o
   5   1   5     1585.61     1766.24     88.41 o
   6   1   5    38506.25    36151.04   1155.69 o
   7   1   5      763.64      937.10     59.85 o
   8   1   5    13521.62    13468.34    365.25 o
   9   1   5      393.81      449.09     72.67 o
  10   1   5      362.71      283.57     56.74 o
  11   1   5     7483.91     7192.59    258.64 o
  12   1   5      232.19      295.59     64.51 o
  13   1   5     8789.09     8301.65    299.21 o
  14   1   5      224.39      182.35     65.68 o
  15   1   5     2512.31     2094.22    185.29 o
 -19   2   5     1620.61     1414.55    188.37 o
 -18   2   5       71.65       43.80     46.74 o
 -17   2   5     4230.56     4265.89    206.65 o
 -16   2   5      292.75      323.97     52.96 o
 -15   2   5     4303.85     4766.65    247.62 o
 -14   2   5     1028.74     1055.42     68.04 o
 -13   2   5      131.35      107.58     29.74 o
 -12   2   5     4449.49     4785.26    161.07 o
 -11   2   5     6498.88     6843.76    181.39 o
 -10   2   5    13217.67    13064.28    309.41 o
  -9   2   5     7901.25     7998.25    200.37 o
  -8   2   5    10214.75     9813.43    220.57 o
  -7   2   5     5643.50     5061.32    124.04 o
  -6   2   5      301.71      327.71     21.60 o
  -5   2   5     6272.86     6654.68    178.08 o
  -4   2   5    11406.46    10814.17    311.87 o
  -3   2   5    12077.93    11302.42    228.41 o
  -2   2   5    23199.38    22080.37    552.43 o
  -1   2   5    11488.38    11001.90    242.24 o
   0   2   5    15320.77    14402.92    310.63 o
   1   2   5      132.29      162.57     17.13 o
   2   2   5     5733.31     5196.85    127.92 o
   3   2   5     8661.20     8430.75    212.02 o
   4   2   5     2451.30     2475.55     78.06 o
   5   2   5    14203.03    14098.23    336.39 o
   6   2   5      804.15      849.48     60.87 o
   7   2   5     8965.18     9175.68    259.60 o
   8   2   5      715.50     1207.50    179.79 o
   9   2   5     3572.67     3508.78    204.84 o
  10   2   5     2632.66     2630.74    117.18 o
  11   2   5       63.30       56.07     40.65 o
  12   2   5     4956.28     4975.24    179.57 o
  13   2   5       68.20       45.26     57.06 o
  14   2   5     3247.80     3124.41    161.75 o
  15   2   5      381.49      266.52     97.54 o
 -19   3   5      114.90      128.17     53.94 o
 -18   3   5      524.36      480.10     70.51 o
 -17   3   5       62.84       36.72     49.50 o
 -16   3   5     1412.56     1470.96     89.64 o
 -15   3   5      306.29      347.56     50.84 o
 -14   3   5       68.12       95.23     50.46 o
 -13   3   5      173.52      146.93     32.67 o
 -12   3   5     2508.24     2578.39     91.79 o
 -11   3   5     1019.21      937.96     55.72 o
 -10   3   5     3709.36     3381.46    217.02 o
  -9   3   5     4803.31     4452.22    115.48 o
  -8   3   5      107.63      135.51     64.21 o
  -7   3   5     3350.42     3439.89     90.07 o
  -6   3   5     2124.15     2111.62     64.98 o
  -5   3   5     1282.99     1359.17     40.49 o
  -4   3   5      521.74      551.31     35.24 o
  -3   3   5    10362.33    10349.76    229.13 o
  -2   3   5     4660.05     4440.28    110.73 o
  -1   3   5     5594.87     5224.73    123.56 o
   0   3   5    10748.97    10554.73    231.69 o
   1   3   5      185.51      227.96     23.97 o
   2   3   5       20.80       28.64     13.21 o
   3   3   5     1228.15     1189.63     43.48 o
   4   3   5     2865.30     2881.37     87.75 o
   5   3   5      238.54      243.06     27.52 o
   6   3   5     5023.93     4960.73    155.45 o
   7   3   5     1031.35     1142.96     67.26 o
   8   3   5      499.07     1055.32    226.77 o
   9   3   5      322.56      468.19    104.98 o
  10   3   5      466.77      454.21     59.08 o
  11   3   5      544.30      631.06     68.95 o
  12   3   5      164.90       99.94     52.76 o
  13   3   5     1187.81     1167.39     91.91 o
  14   3   5        0.77      -34.18     48.87 o
  15   3   5      429.60      516.95    159.65 o
 -19   4   5     2920.74     2398.29    456.58 o
 -18   4   5      192.49      194.18     61.71 o
 -17   4   5     7802.68     8141.37    467.81 o
 -16   4   5      579.51      495.63     60.41 o
 -15   4   5     6964.72     6785.85    236.53 o
 -14   4   5      878.49      856.17     68.96 o
 -13   4   5       84.84       68.45     30.21 o
 -12   4   5     6389.84     6270.23    205.69 o
 -11   4   5     5830.95     5978.79    229.86 o
 -10   4   5    23416.43    22399.58    614.98 o
  -9   4   5    13285.17    12723.63    280.34 o
  -8   4   5    23060.98    22929.52    510.87 o
  -7   4   5     6225.77     6264.79    147.07 o
  -6   4   5      466.49      479.42     37.31 o
  -5   4   5     6397.52     6622.28    156.06 o
  -4   4   5    16601.70    17434.65    373.05 o
  -3   4   5    12088.32    11856.33    260.18 o
  -2   4   5    47536.80    46438.11    954.88 o
  -1   4   5    12204.39    11692.86    255.81 o
   0   4   5    24186.42    23285.07    490.41 o
   1   4   5      613.43      548.32     31.72 o
   2   4   5     4440.86     4325.36    108.37 o
   3   4   5    12670.62    12266.80    291.64 o
   4   4   5     2490.18     2449.26     79.41 o
   5   4   5    27851.19    27576.62    629.12 o
   6   4   5      687.38      820.15     55.30 o
   7   4   5    18583.37    18385.54    478.65 o
   8   4   5      132.78      114.14     37.30 o
   9   4   5     3602.03     3488.26    135.98 o
  10   4   5     4194.47     4175.11    157.11 o
  11   4   5       33.81        4.18     42.58 o
  12   4   5     7636.74     7461.70    246.43 o
  13   4   5      352.33      329.48     67.54 o
  14   4   5     5223.05     4952.94    189.76 o
  15   4   5      267.91      136.84    162.18 o
 -19   5   5      394.43      391.17    150.14 o
 -18   5   5      680.44      698.31    162.45 o
 -17   5   5        0.76       10.84     43.26 o
 -16   5   5      889.07      863.04     74.05 o
 -15   5   5     1191.23     1110.73     75.90 o
 -14   5   5     1099.39     1178.64     94.49 o
 -13   5   5     4385.92     4329.31    132.84 o
 -12   5   5      646.79      736.60     50.13 o
 -11   5   5     4473.78     4613.01    132.90 o
 -10   5   5       13.91       25.93     22.87 o
  -9   5   5     1547.74     1608.95     57.57 o
  -8   5   5     2514.63     2647.83     85.83 o
  -7   5   5      252.74      264.46     34.32 o
  -6   5   5    13585.43    13542.36    318.96 o
  -5   5   5       47.14       53.80     15.59 o
  -4   5   5    15142.81    15684.08    339.31 o
  -3   5   5      137.01      167.89     19.88 o
  -2   5   5     2142.35     2155.75     62.35 o
  -1   5   5     7208.46     7285.88    167.61 o
   0   5   5       44.67       40.84     15.55 o
   1   5   5    11705.91    11950.49    281.57 o
   2   5   5     1956.32     1764.02     56.70 o
   3   5   5     8611.27     8707.00    215.51 o
   4   5   5     2593.76     2528.26     81.97 o
   5   5   5     1723.88     1732.73     67.44 o
   6   5   5     3386.71     3322.39    105.70 o
   7   5   5      454.66      581.83     55.29 o
   8   5   5     4452.77     5003.81    316.41 o
   9   5   5     2397.98     2541.60    114.86 o
  10   5   5     2538.91     2636.52    147.88 o
  11   5   5     1672.50     1586.64    104.62 o
  12   5   5      107.53      110.11     57.36 o
  13   5   5     1095.64     1056.91     95.31 o
  14   5   5      322.13      327.83     84.08 o
 -19   6   5      626.19      652.26    119.10 o
 -18   6   5      246.78       81.82     91.56 o
 -17   6   5     2926.39     2702.79    129.49 o
 -16   6   5       12.66       27.72     43.74 o
 -15   6   5     1561.15     1380.20     84.85 o
 -14   6   5       61.69       20.96     36.49 o
 -13   6   5      141.18      147.69     36.04 o
 -12   6   5      304.55      352.57     40.85 o
 -11   6   5     3358.39     3533.85    109.23 o
 -10   6   5     6150.00     6418.26    174.84 o
  -9   6   5     2677.99     2781.64    104.83 o
  -8   6   5    10367.78    10765.65    264.55 o
  -7   6   5       46.56      105.40     48.01 o
  -6   6   5      606.22      684.65     44.76 o
  -5   6   5      263.33      313.40     32.84 o
  -4   6   5     7730.87     8156.73    208.39 o
  -3   6   5     1455.52     1377.22     84.25 o
  -2   6   5    18141.57    18076.98    387.80 o
  -1   6   5     6485.19     6394.20    151.43 o
   0   6   5     5817.38     6037.43    160.77 o
   1   6   5     2381.72     2420.99     80.10 o
   2   6   5       51.77      101.04     19.85 o
   3   6   5     2092.47     2113.00     71.77 o
   4   6   5      229.52      235.92     31.73 o
   5   6   5    12844.80    12673.83    309.54 o
   6   6   5      801.75      827.18     51.76 o
   7   6   5     6041.67     6490.76    200.77 o
   8   6   5      697.81      713.15     69.07 o
   9   6   5      330.39      323.81     64.93 o
  10   6   5      301.03      233.18     62.18 o
  11   6   5      161.34      186.27     72.41 o
  12   6   5     2599.52     2666.48    144.10 o
  13   6   5       64.21       72.96     63.59 o
  14   6   5     1737.61     1534.65    202.72 o
 -18   7   5     1976.27     1659.80    245.80 o
 -17   7   5       39.99      111.19     70.42 o
 -16   7   5     2658.82     2517.20    161.25 o
 -15   7   5     1193.99     1085.99    108.55 o
 -14   7   5     1684.50     1393.93     91.29 o
 -13   7   5     5782.48     6102.72    210.63 o
 -12   7   5        1.97       21.07     30.82 o
 -11   7   5    10353.20    10764.54    273.23 o
 -10   7   5     3064.75     3233.07    106.41 o
  -9   7   5     7765.70     8260.97    213.95 o
  -8   7   5     8898.43     9068.71    259.48 o
  -7   7   5     1391.83     1442.24     91.55 o
  -6   7   5    14622.93    16077.06    424.48 o
  -5   7   5      866.73      955.86     84.18 o
  -4   7   5    14076.07    14879.81    360.28 o
  -3   7   5     8290.02     8524.13    247.21 o
  -2   7   5     8147.61     8174.59    210.50 o
  -1   7   5    18904.06    19568.11    464.91 o
   0   7   5     2048.69     2089.99     87.11 o
   1   7   5    17311.75    17182.51    412.89 o
   2   7   5     1799.99     1769.01     74.77 o
   3   7   5     7021.79     7089.13    242.93 o
   4   7   5    10882.68    10388.69    425.81 o
   5   7   5     1224.32     1297.79    118.81 o
   6   7   5    12658.57    12540.38    377.11 o
   7   7   5      160.45      197.48     62.86 o
   8   7   5     7888.23     7639.20    297.33 o
   9   7   5     2435.31     2457.68    141.88 o
  10   7   5     1885.67     1893.46    131.22 o
  11   7   5     3859.70     3786.46    191.68 o
  12   7   5        2.00      -66.88     66.88 o
  13   7   5     3836.52     4063.68    307.77 o
 -17   8   5       25.57       20.27    129.24 o
 -16   8   5      681.61      865.92    138.86 o
 -15   8   5      117.06      110.13     80.34 o
 -14   8   5     2749.38     2870.09    288.88 o
 -13   8   5      673.91      787.15    121.09 o
 -12   8   5     2036.62     2411.62    152.87 o
 -11   8   5     1271.60     1236.13     94.49 o
 -10   8   5       76.28      101.74     36.29 o
  -9   8   5       53.70       51.80     30.93 o
  -8   8   5      554.13      558.40     50.59 o
  -7   8   5     6429.73     6915.62    208.32 o
  -6   8   5       17.33        7.59     23.79 o
  -5   8   5    11698.35    12503.69    340.45 o
  -4   8   5      744.82      748.40     49.63 o
  -3   8   5     2065.82     2097.99     85.69 o
  -2   8   5       34.86       73.16     39.85 o
  -1   8   5     1770.07     1729.45     67.73 o
   0   8   5     2024.39     1970.77     73.95 o
   1   8   5     4933.00     4883.94    141.31 o
   2   8   5     7063.53     7090.49    208.31 o
   3   8   5      596.03      581.87     47.93 o
   4   8   5     5127.87     5135.94    287.12 o
   5   8   5       98.49       95.57     34.42 o
   6   8   5       38.22       53.58     35.36 o
   7   8   5      488.57      575.27     89.72 o
   8   8   5     1797.19     1643.25    201.90 o
   9   8   5     2241.36     2397.43    199.70 o
  10   8   5     1064.23      963.62    101.25 o
  11   8   5     1084.03      939.95    137.70 o
  12   8   5      128.59       41.43     94.59 o
 -16   9   5     1423.99     1315.17    220.46 o
 -15   9   5      420.64      415.94    108.60 o
 -14   9   5      197.28      184.65     86.78 o
 -13   9   5      762.42      710.49    117.51 o
 -12   9   5      270.04      239.63     79.43 o
 -11   9   5     2313.66     2384.43    159.10 o
 -10   9   5     1482.44     1634.76    110.51 o
  -9   9   5     4481.07     4962.77    202.31 o
  -8   9   5     1795.10     1908.93    112.60 o
  -7   9   5     1597.25     1610.49    102.08 o
  -6   9   5     1135.14     1289.37     91.01 o
  -5   9   5      780.35      802.76     72.44 o
  -4   9   5     1565.47     1738.80    101.55 o
  -3   9   5     8640.99     8880.59    313.54 o
  -2   9   5     2359.96     2393.08    107.79 o
  -1   9   5     7394.88     7345.11    226.78 o
   0   9   5      542.13      590.51     51.32 o
   1   9   5     1749.56     1737.54     84.93 o
   2   9   5      243.70      248.34     61.45 o
   3   9   5       94.31       77.39     43.89 o
   4   9   5     4598.66     4155.64    197.88 o
   5   9   5       90.52      113.62     45.70 o
   6   9   5     5398.68     4886.39    353.32 o
   7   9   5       27.17       15.87     45.15 o
   8   9   5     2354.37     1891.26    329.90 o
   9   9   5      169.38      116.03     74.27 o
  10   9   5      198.68       29.01     76.07 o
  11   9   5     1228.63     1106.60    150.52 o
 -15  10   5     1193.04      917.33    197.66 o
 -14  10   5     3236.08     3287.29    394.04 o
 -13  10   5     1378.19     1544.18    183.72 o
 -12  10   5     5357.99     5760.14    272.59 o
 -11  10   5      107.85        5.29     53.64 o
 -10  10   5     2920.38     2920.04    160.93 o
  -9  10   5     1741.86     1842.34    119.59 o
  -8  10   5      240.58      213.14     58.18 o
  -7  10   5    11188.27    12016.13    401.06 o
  -6  10   5       96.92       80.45     46.46 o
  -5  10   5    12487.23    13793.09    445.97 o
  -4  10   5       32.61      -14.72     40.70 o
  -3  10   5     4782.29     5012.94    197.43 o
  -2  10   5     1708.14     1684.06     85.78 o
  -1  10   5      219.36      278.03     42.99 o
   0  10   5     9294.05     9426.68    281.82 o
   1  10   5     1237.17     1355.08     85.80 o
   2  10   5    13259.08    12475.91    399.87 o
   3  10   5     2450.71     2438.50    119.45 o
   4  10   5     4619.59     4398.17    314.19 o
   5  10   5     2676.18     2503.21    208.97 o
   6  10   5        3.74       31.09     44.48 o
   7  10   5     3781.30     3643.89    260.42 o
   8  10   5     1794.08     1360.92    227.60 o
   9  10   5     3225.27     2428.30    385.68 o
  10  10   5     2118.88     1754.65    276.80 o
  11  10   5      675.97      354.77    220.46 o
 -13  11   5      590.05      646.16    118.68 o
 -12  11   5      594.62      750.90    106.93 o
 -11  11   5       90.26      144.70     61.10 o
 -10  11   5      476.93      441.04     77.08 o
  -9  11   5      174.81      217.06     62.76 o
  -8  11   5      207.17      159.97     70.96 o
  -7  11   5      101.92       54.14     50.52 o
  -6  11   5     3634.54     3705.82    171.59 o
  -5  11   5      515.56      482.29     70.86 o
  -4  11   5     2234.11     2338.23    127.23 o
  -3  11   5      609.85      538.53     69.09 o
  -2  11   5        4.00        8.41     30.92 o
  -1  11   5       11.00       55.04     34.67 o
   0  11   5      903.30     1018.49     71.08 o
   1  11   5     1247.85     1239.50     84.82 o
   2  11   5      204.29      217.50     48.34 o
   3  11   5     1519.96     1273.58    116.68 o
   4  11   5       73.59      106.94     46.21 o
   5  11   5      250.72      258.80     57.68 o
   6  11   5       80.82      117.42     65.47 o
   7  11   5      234.05      207.96     60.72 o
   8  11   5      172.74      144.78     64.86 o
   9  11   5      544.37      382.81    104.10 o
  10  11   5      364.88      407.98    192.59 o
 -12  12   5     1945.80     2156.67    233.58 o
 -11  12   5       21.30       21.07     61.18 o
 -10  12   5     1257.41     1060.30    104.20 o
  -9  12   5     1195.53     1098.55    105.50 o
  -8  12   5      476.78      474.74     79.42 o
  -7  12   5     4872.03     4687.88    207.33 o
  -6  12   5       47.47       58.92     51.29 o
  -5  12   5     5608.34     5731.79    277.24 o
  -4  12   5      405.54      397.90     70.24 o
  -3  12   5     2256.82     2389.78    135.89 o
  -2  12   5     2537.22     2569.86    131.50 o
  -1  12   5      204.25      313.58     51.79 o
   0  12   5     5195.46     4943.56    209.58 o
   1  12   5      272.49      287.01     53.18 o
   2  12   5     4453.59     4250.83    178.02 o
   3  12   5     1247.30     1225.46     93.49 o
   4  12   5     1145.48     1255.02    104.24 o
   5  12   5     1972.61     1946.56    119.90 o
   6  12   5        1.05       26.12     52.41 o
   7  12   5     2581.56     2260.42    208.50 o
   8  12   5      355.54      421.93    109.66 o
 -11  13   5     1843.65     1474.82    296.48 o
 -10  13   5        9.28      -55.75    101.36 o
  -9  13   5      304.85      262.84    112.29 o
  -8  13   5     2622.07     2635.90    158.97 o
  -7  13   5       11.96       46.39     58.28 o
  -6  13   5     6653.70     6934.02    312.57 o
  -5  13   5        6.92       84.76     56.08 o
  -4  13   5     4698.40     5323.15    225.84 o
  -3  13   5      120.08       95.02     57.44 o
  -2  13   5      526.49      520.10    116.02 o
  -1  13   5     2212.51     2241.76    153.98 o
   0  13   5      323.47      378.06     74.75 o
   1  13   5     5151.39     5006.96    202.71 o
   2  13   5      916.52      906.53     95.83 o
   3  13   5     4166.73     4000.09    177.12 o
   4  13   5     1001.69      996.18     94.37 o
   5  13   5      600.72      613.52     81.27 o
   6  13   5     1293.20     1287.42    153.82 o
  -9  14   5       15.93       93.76    220.46 o
  -8  14   5       14.61      149.51    197.66 o
  -7  14   5        0.50       69.99     90.28 o
  -6  14   5        2.49      -14.13     52.30 o
  -5  14   5       32.48       67.61     61.82 o
  -4  14   5       37.70       21.53     53.59 o
  -3  14   5        8.83       41.27     53.36 o
  -2  14   5       41.30       45.10     69.13 o
  -1  14   5        1.97       -6.49     47.88 o
   0  14   5        4.69       59.39     48.68 o
   1  14   5        6.76        9.96     47.72 o
   2  14   5       21.99       45.85     65.98 o
   3  14   5        0.75      -22.81    126.70 o
  -3  15   5      185.13       60.82    187.52 o
   1  15   5     2596.34     2460.56    324.36 o
 -19   0   6      487.37      404.27     90.67 o
 -18   0   6     2556.43     2267.57    165.59 o
 -17   0   6     1234.75     1200.66    219.20 o
 -16   0   6     8651.07     9861.20   1140.32 o
 -15   0   6     2904.06     3270.84    355.83 o
 -14   0   6     8490.30     9308.59    725.94 o
 -13   0   6      571.27      630.96     74.30 o
 -12   0   6     2039.78     2042.77    201.21 o
 -11   0   6     3259.21     3418.63    161.80 o
 -10   0   6      108.69      109.34     42.25 o
  -9   0   6    31223.34    30872.30    977.46 o
  -8   0   6      911.76      923.92     68.35 o
  -7   0   6    34023.81    33377.98   1040.73 o
  -6   0   6      150.29      141.29     29.27 o
  -5   0   6     6328.86     5959.91    194.23 o
  -4   0   6    13496.80    13491.35    431.85 o
  -3   0   6     1344.97     1391.75     82.64 o
  -2   0   6    51764.11    48807.95   1574.97 o
  -1   0   6     7688.74     7212.21    268.99 o
   0   0   6    48139.94    46469.87   1496.26 o
   1   0   6     2800.58     2658.81    122.03 o
   2   0   6     9587.81     9128.86    331.52 o
   3   0   6     2956.50     2801.41    127.52 o
   4   0   6      869.87      879.61     92.96 o
   5   0   6    16427.80    16914.38    719.68 o
   6   0   6    10337.83     9974.34    594.23 o
   7   0   6    23259.66    22922.73   1025.02 o
   8   0   6     7895.93     8049.08    390.69 o
   9   0   6     3809.85     3808.28    228.32 o
  10   0   6     3328.18     3243.90    210.63 o
  11   0   6      357.48      288.36     87.75 o
  12   0   6     1033.36      860.09    125.08 o
  13   0   6     4818.06     4814.48    292.54 o
  14   0   6     1350.27     1416.53    233.13 o
 -19   1   6       54.24       44.38     48.00 o
 -18   1   6      172.30      106.33     48.86 o
 -17   1   6      609.76      539.70     73.88 o
 -16   1   6      440.73      400.02     52.05 o
 -15   1   6     1286.06     1411.37     90.47 o
 -14   1   6       38.98       52.68     33.59 o
 -13   1   6     1908.42     1992.62     83.55 o
 -12   1   6     1263.09     1267.42     69.88 o
 -11   1   6      871.10      886.35     55.13 o
 -10   1   6     5581.97     5340.87    189.12 o
  -9   1   6       36.10       29.77     23.40 o
  -8   1   6     6357.56     6246.95    165.41 o
  -7   1   6       18.27       40.55     18.57 o
  -6   1   6     3413.75     3077.55     93.92 o
  -5   1   6      536.76      577.57     34.13 o
  -4   1   6     1255.14     1302.79     48.66 o
  -3   1   6     4015.39     3915.05    103.49 o
  -2   1   6      339.84      334.16     25.21 o
  -1   1   6     7709.42     7317.69    172.13 o
   0   1   6     1237.34     1287.41     46.06 o
   1   1   6     3808.50     3731.16    110.20 o
   2   1   6     1670.07     1621.06     61.85 o
   3   1   6      253.33      289.85     32.09 o
   4   1   6     1605.21     1751.93     98.86 o
   5   1   6     2326.77     2246.58    109.23 o
   6   1   6     2537.74     2562.52    130.38 o
   7   1   6     2823.16     2895.32    133.44 o
   8   1   6     1297.96     1167.76     87.23 o
   9   1   6     1208.59     1062.36    100.58 o
  10   1   6       16.49       70.08     47.25 o
  11   1   6      711.99      684.12     79.63 o
  12   1   6      210.23      231.60     63.75 o
  13   1   6      354.01      265.21     71.67 o
  14   1   6      624.68      722.20    179.92 o
 -19   2   6       22.16      -12.69     46.64 o
 -18   2   6     1105.15      986.43    147.60 o
 -17   2   6      407.70      274.99     56.75 o
 -16   2   6     4141.70     4294.95    182.93 o
 -15   2   6     1680.51     1722.59    117.29 o
 -14   2   6     4435.12     4624.02    243.56 o
 -13   2   6      781.91      798.89     55.72 o
 -12   2   6      617.14      572.07     46.63 o
 -11   2   6     3141.35     3208.93    110.04 o
 -10   2   6      148.69      193.04     31.09 o
  -9   2   6    19606.47    19100.33    467.44 o
  -8   2   6      244.76      277.26     33.80 o
  -7   2   6    15120.86    14691.93    371.90 o
  -6   2   6     1545.83     1496.67     59.11 o
  -5   2   6     1210.33     1135.02     44.94 o
  -4   2   6     1753.60     1570.99     67.38 o
  -3   2   6     1162.69     1075.54     42.94 o
  -2   2   6    18481.43    17799.91    383.94 o
  -1   2   6     2124.93     1935.11     69.76 o
   0   2   6    23182.86    22456.28    477.91 o
   1   2   6      175.11      176.89     22.55 o
   2   2   6     3840.84     3700.00     98.02 o
   3   2   6      273.70      303.73     27.56 o
   4   2   6     3833.21     3842.77    112.76 o
   5   2   6     5964.29     5881.77    207.49 o
   6   2   6     7029.57     7089.67    244.45 o
   7   2   6     7212.65     7310.67    255.07 o
   8   2   6     3286.12     3011.18    139.87 o
   9   2   6     2045.37     1930.22    114.03 o
  10   2   6      570.89      521.31     76.44 o
  11   2   6      233.48      273.01     84.86 o
  12   2   6      317.25      323.54     67.94 o
  13   2   6     2218.61     2253.74    139.96 o
  14   2   6      589.49      380.11    159.65 o
 -19   3   6      351.17      218.52     66.65 o
 -18   3   6     1211.79     1188.92    114.12 o
 -17   3   6     3812.54     3591.54    305.18 o
 -16   3   6     2072.03     2230.41    144.14 o
 -15   3   6     6353.07     6842.66    314.30 o
 -14   3   6      572.39      643.27     55.42 o
 -13   3   6     4732.99     5017.11    149.67 o
 -12   3   6     1774.35     1779.61     76.21 o
 -11   3   6     1171.31     1111.92     57.93 o
 -10   3   6    13942.52    13748.21    361.99 o
  -9   3   6       86.73      174.77     57.75 o
  -8   3   6    24819.94    24398.94    557.63 o
  -7   3   6       77.91       80.07     21.87 o
  -6   3   6    15383.69    15453.73    361.26 o
  -5   3   6     2234.74     2246.60     68.12 o
  -4   3   6      885.00      963.04     40.69 o
  -3   3   6    23584.66    23114.85    521.65 o
  -2   3   6     3403.53     3426.08    109.97 o
  -1   3   6    34257.62    31742.26    726.50 o
   0   3   6     6148.83     5853.97    221.32 o
   1   3   6    17978.01    16265.79    437.55 o
   2   3   6     2436.85     2288.38     78.03 o
   3   3   6     1070.38      971.47     44.91 o
   4   3   6     4432.53     4678.14    132.56 o
   5   3   6     4969.67     4835.26    152.53 o
   6   3   6    12273.88    12435.34    337.88 o
   7   3   6     9218.81     9318.75    468.90 o
   8   3   6     7007.84     6863.58    248.01 o
   9   3   6     4578.19     4467.73    186.93 o
  10   3   6       43.06       13.41     45.54 o
  11   3   6     2047.38     1883.65    129.72 o
  12   3   6     1678.84     1698.42    122.93 o
  13   3   6     1102.62     1227.36    111.20 o
 -19   4   6      501.57      583.40    104.58 o
 -18   4   6       65.78        4.60     51.98 o
 -17   4   6      234.20      202.13     53.69 o
 -16   4   6      171.55      127.97     56.94 o
 -15   4   6        5.16       21.31     44.21 o
 -14   4   6      249.60      253.20     47.95 o
 -13   4   6      484.59      511.19     53.54 o
 -12   4   6     2916.86     2872.55    111.01 o
 -11   4   6       17.97       93.23     30.32 o
 -10   4   6     1965.62     2038.67    153.44 o
  -9   4   6      377.54      430.66     60.83 o
  -8   4   6       14.47      -16.37     16.37 o
  -7   4   6       14.03        1.30     17.65 o
  -6   4   6     1701.75     1639.98     60.93 o
  -5   4   6     2014.38     2066.81     68.98 o
  -4   4   6     1155.40     1237.14     46.34 o
  -3   4   6     3453.81     3389.57     96.13 o
  -2   4   6       18.10       46.89     16.48 o
  -1   4   6      269.09      257.46     23.85 o
   0   4   6      592.26      617.33     39.73 o
   1   4   6     3089.66     3069.32    145.06 o
   2   4   6       65.78       58.28     20.28 o
   3   4   6     3749.89     3821.49    110.73 o
   4   4   6     2058.11     1983.34     72.03 o
   5   4   6      711.28      708.60     50.88 o
   6   4   6      204.42      250.05     40.53 o
   7   4   6       16.51       28.79     32.17 o
   8   4   6      461.40      469.93     66.07 o
   9   4   6      189.45      135.79     44.55 o
  10   4   6     1159.25     1150.46    102.01 o
  11   4   6        0.56      -28.19     51.65 o
  12   4   6      438.25      412.21     77.54 o
  13   4   6       37.65       29.20     62.54 o
 -18   5   6      232.43      283.11    105.55 o
 -17   5   6     3243.16     3072.90    382.95 o
 -16   5   6     1060.76     1201.30     98.30 o
 -15   5   6     5091.24     5017.80    192.15 o
 -14   5   6     1283.44     1336.85     81.88 o
 -13   5   6     1725.44     1872.76    110.48 o
 -12   5   6      357.12      459.07     64.66 o
 -11   5   6       57.33       97.58     32.38 o
 -10   5   6    10715.33    10945.57    295.11 o
  -9   5   6       86.34       82.82     25.08 o
  -8   5   6    22266.60    22474.78    519.31 o
  -7   5   6      581.26      592.92     39.63 o
  -6   5   6     8453.41     8621.23    214.89 o
  -5   5   6      140.73      155.00     22.71 o
  -4   5   6      664.22      783.49     44.27 o
  -3   5   6    12432.79    12548.33    295.19 o
  -2   5   6     3474.66     3397.17     90.89 o
  -1   5   6    28541.44    27768.60    584.94 o
   0   5   6     1922.82     1935.34     61.65 o
   1   5   6    14850.53    14896.99    350.67 o
   2   5   6      619.50      649.83     38.73 o
   3   5   6       38.33       30.16     21.26 o
   4   5   6     2995.07     2980.65     96.03 o
   5   5   6     4920.04     4832.92    140.52 o
   6   5   6     9518.70     9474.66    270.21 o
   7   5   6     6610.36     6457.26    202.24 o
   8   5   6     6729.84     6598.59    210.87 o
   9   5   6     2325.75     2252.95    112.61 o
  10   5   6      227.14      181.59     63.94 o
  11   5   6      880.83      740.47     90.52 o
  12   5   6     1072.72      955.78    106.06 o
  13   5   6      674.95      851.32    164.75 o
 -18   6   6      263.41      211.32     82.39 o
 -17   6   6     1354.49     1126.39     96.87 o
 -16   6   6     1532.81     1335.65    100.55 o
 -15   6   6      226.46      179.51     56.81 o
 -14   6   6     4803.58     5059.64    177.22 o
 -13   6   6      408.28      360.33     49.44 o
 -12   6   6     5897.52     6177.82    190.07 o
 -11   6   6     3577.19     3655.81    128.15 o
 -10   6   6     1885.42     2045.92    118.18 o
  -9   6   6     6278.41     6764.89    182.02 o
  -8   6   6      136.20       84.86     25.73 o
  -7   6   6     9933.40    10731.62    265.51 o
  -6   6   6     2199.72     2414.75     81.67 o
  -5   6   6     9541.79     9884.55    243.99 o
  -4   6   6    12171.20    12730.32    304.06 o
  -3   6   6     3020.94     3036.37     87.14 o
  -2   6   6    16563.82    16730.03    364.19 o
  -1   6   6      494.42      535.12     35.15 o
   0   6   6     7585.32     7832.58    183.92 o
   1   6   6     8216.03     7858.74    198.47 o
   2   6   6     3761.88     3848.48    112.81 o
   3   6   6    11302.37    11267.66    277.55 o
   4   6   6      226.35      285.94     34.13 o
   5   6   6     9180.89     8976.25    232.23 o
   6   6   6     1264.99     1145.86     69.09 o
   7   6   6     3659.25     3701.84    137.11 o
   8   6   6     4643.85     4702.55    166.79 o
   9   6   6      303.42      325.24     57.64 o
  10   6   6     4538.68     4789.72    181.09 o
  11   6   6      292.43      223.97     64.06 o
  12   6   6     2485.13     2406.29    153.46 o
 -18   7   6      190.76      139.46    101.36 o
 -17   7   6      611.06      561.95    129.24 o
 -16   7   6       61.18       36.08     63.77 o
 -15   7   6      540.33      404.42     82.14 o
 -14   7   6     1197.77     1164.50    110.77 o
 -13   7   6      373.40      386.97     64.36 o
 -12   7   6      468.33      466.59     62.47 o
 -11   7   6     1689.82     1839.93    133.14 o
 -10   7   6      888.12      892.24     67.60 o
  -9   7   6      180.78      194.26     38.27 o
  -8   7   6     2814.18     2809.23    109.00 o
  -7   7   6     1660.36     1804.36     81.81 o
  -6   7   6        8.83       -9.75     22.89 o
  -5   7   6     2246.35     2324.69     91.69 o
  -4   7   6     3196.81     3273.20    113.88 o
  -3   7   6      107.25      114.43     26.60 o
  -2   7   6     2495.50     2636.65     89.03 o
  -1   7   6     5323.14     5252.85    148.18 o
   0   7   6      727.27      686.47     53.05 o
   1   7   6     1879.16     1817.95     77.97 o
   2   7   6     1711.56     1659.00    102.04 o
   3   7   6      380.35      384.33     42.13 o
   4   7   6      400.41      418.48     47.71 o
   5   7   6     2332.50     2491.05    109.78 o
   6   7   6      127.23      149.80     51.58 o
   7   7   6      315.61      308.55     63.62 o
   8   7   6      913.91      817.51     84.38 o
   9   7   6      265.96      289.88     67.09 o
  10   7   6      128.43       54.04     64.02 o
  11   7   6      327.28      245.54     76.32 o
  12   7   6      189.95      152.33     89.47 o
 -17   8   6      463.75      468.80    164.71 o
 -16   8   6     2544.87     2551.62    210.54 o
 -15   8   6      264.30      297.69    103.51 o
 -14   8   6     3130.04     3349.06    644.92 o
 -13   8   6       83.82       80.10     65.04 o
 -12   8   6     1985.13     1783.94    135.27 o
 -11   8   6     2573.53     2667.30    162.40 o
 -10   8   6      513.06      626.39     86.71 o
  -9   8   6     8441.64     9192.49    271.14 o
  -8   8   6       12.59       33.93     28.32 o
  -7   8   6     9008.40     9687.14    278.77 o
  -6   8   6      736.74      756.48     60.18 o
  -5   8   6     3402.96     3576.86    126.14 o
  -4   8   6     4861.03     5054.82    161.09 o
  -3   8   6      104.98       92.02     29.60 o
  -2   8   6     9775.23    10572.10    269.11 o
  -1   8   6      689.68      630.64     44.80 o
   0   8   6     7327.17     7186.97    194.87 o
   1   8   6     2447.58     2400.77     95.26 o
   2   8   6     1510.63     1528.22     74.32 o
   3   8   6     4499.78     4453.65    242.63 o
   4   8   6      140.77      114.56     35.94 o
   5   8   6     5011.06     5198.94    185.55 o
   6   8   6     2566.73     2728.16    123.11 o
   7   8   6     3822.59     3774.39    180.38 o
   8   8   6     2838.19     2631.74    208.81 o
   9   8   6      463.69      503.22     81.53 o
  10   8   6     2479.57     2063.47    168.25 o
  11   8   6      199.40      163.96    114.10 o
 -15   9   6      603.25      571.78    223.00 o
 -14   9   6      228.91      185.85     91.76 o
 -13   9   6     3568.58     3998.24    376.31 o
 -12   9   6     1237.75     1245.00    120.63 o
 -11   9   6     4200.31     4379.56    219.05 o
 -10   9   6      872.79      794.43     83.86 o
  -9   9   6      578.53      676.86     77.93 o
  -8   9   6     1076.43     1166.18     91.23 o
  -7   9   6     1221.47     1231.21    102.78 o
  -6   9   6     2787.11     2770.50    135.51 o
  -5   9   6     7026.18     7371.37    263.85 o
  -4   9   6     4980.60     5278.88    203.26 o
  -3   9   6     5306.16     5528.57    208.60 o
  -2   9   6      677.70      650.34     55.79 o
  -1   9   6     1675.43     1584.48     83.50 o
   0   9   6     3003.62     2948.71    129.15 o
   1   9   6     1095.53     1068.21     75.66 o
   2   9   6     8131.62     7871.37    331.38 o
   3   9   6     1295.07     1140.91    132.77 o
   4   9   6     6006.74     5697.63    386.29 o
   5   9   6      392.21      299.20     58.34 o
   6   9   6     2092.22     2114.78    220.19 o
   7   9   6      494.98      292.93     77.12 o
   8   9   6       41.29      -36.77     66.02 o
   9   9   6     3101.75     2817.05    504.28 o
  10   9   6      103.19      104.24    109.74 o
 -14  10   6      179.08      178.93     95.97 o
 -13  10   6       92.81       89.26     80.91 o
 -12  10   6      127.51       96.00     68.02 o
 -11  10   6      153.30      174.03     60.98 o
 -10  10   6      121.94       43.40     52.56 o
  -9  10   6     1490.97     1623.22    115.58 o
  -8  10   6        0.50       43.41     46.34 o
  -7  10   6     1085.10     1140.56    104.61 o
  -6  10   6       15.40       -8.93     41.98 o
  -5  10   6       85.79      117.47     49.66 o
  -4  10   6       88.22       77.59     43.58 o
  -3  10   6     1406.02     1533.59     99.42 o
  -2  10   6     1277.51     1370.07     87.82 o
  -1  10   6      434.27      511.61     55.28 o
   0  10   6     2338.65     2360.42    118.13 o
   1  10   6        7.36       11.58     35.53 o
   2  10   6      230.19      228.77     48.90 o
   3  10   6        4.93        3.83     37.53 o
   4  10   6      500.60      385.74     63.57 o
   5  10   6      186.14      160.30     54.60 o
   6  10   6      689.00      591.18     75.53 o
   7  10   6      634.00      489.08    163.06 o
   8  10   6       77.89       86.52    119.97 o
   9  10   6      250.65      127.96     97.98 o
 -12  11   6     1093.64     1231.12    151.60 o
 -11  11   6     2278.53     2457.38    151.40 o
 -10  11   6     2827.88     2993.12    162.44 o
  -9  11   6      405.50      367.45     71.54 o
  -8  11   6     3746.74     3928.60    185.39 o
  -7  11   6      368.49      330.24     66.54 o
  -6  11   6     3630.97     3757.98    176.64 o
  -5  11   6     3569.69     3484.43    189.46 o
  -4  11   6     2928.66     2893.23    177.76 o
  -3  11   6     5358.71     5625.60    223.04 o
  -2  11   6      179.91      216.98     51.85 o
  -1  11   6     4052.91     4065.64    167.45 o
   0  11   6     1505.12     1460.86     94.49 o
   1  11   6     2101.44     1928.94    110.39 o
   2  11   6     5798.89     5611.25    217.34 o
   3  11   6      428.87      333.07     60.45 o
   4  11   6     5906.27     5572.68    333.85 o
   5  11   6       60.71       98.53     55.70 o
   6  11   6     2270.74     1821.44    270.70 o
   7  11   6     1074.73      819.51    191.37 o
 -11  12   6      239.75      290.17    134.24 o
 -10  12   6      922.16      856.00    101.60 o
  -9  12   6      188.14      226.86     69.27 o
  -8  12   6        2.75       51.26     59.09 o
  -7  12   6      567.77      576.60     83.71 o
  -6  12   6     1536.86     1676.40    123.59 o
  -5  12   6     1728.48     1935.35    128.88 o
  -4  12   6     2548.60     2601.94    146.35 o
  -3  12   6     1693.68     1783.62    121.17 o
  -2  12   6      938.68     1103.30    123.07 o
  -1  12   6        9.19       26.37     48.47 o
   0  12   6      122.78      144.83     50.86 o
   1  12   6     1863.87     1658.31    106.97 o
   2  12   6      261.15      208.70     55.06 o
   3  12   6     3151.73     2763.64    140.72 o
   4  12   6      747.08      612.24     90.71 o
   5  12   6     1575.65     1303.77    134.23 o
   6  12   6       45.14       98.83    119.10 o
 -10  13   6      438.25      409.04    148.95 o
  -9  13   6       43.90      113.07    110.01 o
  -8  13   6      773.21      758.30     96.04 o
  -7  13   6       85.75       61.02     63.42 o
  -6  13   6      394.44      390.27     76.87 o
  -5  13   6      438.44      308.60     74.65 o
  -4  13   6       43.87      118.45     59.89 o
  -3  13   6      554.44      581.92     84.18 o
  -2  13   6        0.61      -50.27     50.27 o
  -1  13   6      631.97      635.13     81.16 o
   0  13   6      127.69       45.95     54.17 o
   1  13   6      511.32      401.13    104.24 o
   2  13   6      423.20      353.29     65.05 o
   3  13   6       32.26      102.59     61.83 o
  -5  14   6     1813.34     1370.92    304.09 o
  -4  14   6     2931.35     2739.31    385.18 o
  -3  14   6      900.88      988.28    268.61 o
   2  14   6      351.95      390.24    169.78 o
 -19   1   7       75.42       58.06     61.64 o
 -18   1   7       10.72       -0.07     41.70 o
 -17   1   7     1840.78     1871.64     99.55 o
 -16   1   7     1274.34     1341.29    157.95 o
 -15   1   7     9573.86    10658.58    711.77 o
 -14   1   7      841.88      900.04    111.80 o
 -13   1   7     8859.50     8864.84    276.29 o
 -12   1   7      431.04      380.11     70.19 o
 -11   1   7       35.88       45.85     29.71 o
 -10   1   7     1959.88     2060.02     95.01 o
  -9   1   7     8512.67     8397.61    238.30 o
  -8   1   7     9034.35     9004.75    258.86 o
  -7   1   7    18390.25    18838.54    539.45 o
  -6   1   7    18037.61    18396.61    482.53 o
  -5   1   7     8858.09     8802.32    251.23 o
  -4   1   7     1829.53     1813.31     77.14 o
  -3   1   7     2008.34     2037.73    112.80 o
  -2   1   7    12619.87    12661.52    318.71 o
  -1   1   7     2312.15     2351.92     84.82 o
   0   1   7    29096.01    28390.09    663.74 o
   1   1   7     4590.74     4700.91    195.68 o
   2   1   7    15658.00    15494.41    522.13 o
   3   1   7      633.08      739.63    128.02 o
   4   1   7     3078.62     3039.68    153.59 o
   5   1   7     4049.80     4207.60    250.91 o
   6   1   7       72.23       66.84     40.96 o
   7   1   7    14884.13    14945.29    466.43 o
   8   1   7        0.87       56.56     45.87 o
   9   1   7     8291.49     8221.65    291.46 o
  10   1   7      131.53      111.57     52.57 o
  11   1   7      775.51      605.62     81.75 o
  12   1   7     1377.56     1339.11    129.07 o
 -19   2   7      350.27      359.84    124.17 o
 -18   2   7      531.88      486.73    127.27 o
 -17   2   7       64.49       60.05     53.05 o
 -16   2   7     2699.92     2938.25    170.67 o
 -15   2   7     1698.23     1603.68    171.52 o
 -14   2   7     5742.46     6253.10    312.61 o
 -13   2   7     2190.95     2080.99    155.14 o
 -12   2   7     1225.61     1412.98    102.98 o
 -11   2   7     2286.06     2096.15     91.97 o
 -10   2   7     1052.56      930.89     58.47 o
  -9   2   7     3951.13     3809.94    127.59 o
  -8   2   7     6684.64     6607.00    192.12 o
  -7   2   7     6631.12     6569.78    188.47 o
  -6   2   7     7013.09     7290.98    201.81 o
  -5   2   7     3101.51     3038.56     94.06 o
  -4   2   7     4597.23     4050.13    123.31 o
  -3   2   7     1379.05     1442.07     65.49 o
  -2   2   7     3188.84     3415.44    114.65 o
  -1   2   7    13019.48    12615.41    314.49 o
   0   2   7     1836.27     1833.07     70.92 o
   1   2   7     9846.79    10092.40    292.87 o
   2   2   7      212.91      190.35     39.56 o
   3   2   7     3147.93     3273.08    183.25 o
   4   2   7     1945.39     1924.67    100.31 o
   5   2   7     1608.47     1451.69    160.93 o
   6   2   7     5932.60     6001.15    222.05 o
   7   2   7        9.14       29.58     42.61 o
   8   2   7     6687.96     6950.25    254.95 o
   9   2   7      100.02       98.24     51.83 o
  10   2   7     2127.93     2069.92    128.07 o
  11   2   7      518.33      387.67     73.07 o
  12   2   7      181.48      167.25    154.58 o
 -18   3   7      188.58      210.31     63.12 o
 -17   3   7      142.12       77.29     57.94 o
 -16   3   7      861.51      860.19     79.45 o
 -15   3   7     1672.03     1727.91    131.55 o
 -14   3   7      266.29      239.96     49.86 o
 -13   3   7     1062.16      999.27     71.11 o
 -12   3   7      154.66      209.72     65.84 o
 -11   3   7       28.87       50.05     30.64 o
 -10   3   7      261.43      187.82     36.94 o
  -9   3   7     2870.52     2788.06    107.38 o
  -8   3   7      864.15      790.76     52.10 o
  -7   3   7     3051.86     3225.67    114.52 o
  -6   3   7     3489.30     3320.26    107.47 o
  -5   3   7       14.97       17.32     18.63 o
  -4   3   7     1089.20     1130.73     47.47 o
  -3   3   7     1111.66     1105.75     46.72 o
  -2   3   7     1707.14     1758.41     60.76 o
  -1   3   7        3.43       28.70     31.41 o
   0   3   7     3752.72     3707.15    113.11 o
   1   3   7      280.64      266.88     36.17 o
   2   3   7     1312.26     1152.69     74.02 o
   3   3   7      559.44      457.61     44.24 o
   4   3   7      222.81      226.00     44.70 o
   5   3   7      166.43      153.47     44.30 o
   6   3   7      649.66      692.25     69.75 o
   7   3   7     1985.02     1768.08    147.40 o
   8   3   7        6.98       30.52     47.32 o
   9   3   7      866.71      704.56     83.25 o
  10   3   7      105.07       63.50     63.60 o
  11   3   7       53.65       46.21     55.65 o
 -18   4   7      640.03      494.62     82.32 o
 -17   4   7      218.07      223.14     65.75 o
 -16   4   7     4131.30     3996.42    191.60 o
 -15   4   7     1436.95     1491.74     99.03 o
 -14   4   7     8677.00     9153.01    270.60 o
 -13   4   7     1694.64     1659.09     90.12 o
 -12   4   7     3393.29     3191.48    129.85 o
 -11   4   7     1988.36     1936.29     87.17 o
 -10   4   7     1589.62     1584.28     75.45 o
  -9   4   7     5876.77     5885.98    177.57 o
  -8   4   7    10756.06    11094.12    296.68 o
  -7   4   7    10407.40    10422.95    260.10 o
  -6   4   7    13441.39    13670.97    328.13 o
  -5   4   7     4502.80     4774.56    142.29 o
  -4   4   7     6750.04     6699.28    173.16 o
  -3   4   7     2095.60     2095.26     74.57 o
  -2   4   7     2724.57     3066.24     99.18 o
  -1   4   7    19188.65    18474.21    400.34 o
   0   4   7     3887.49     3510.59    116.44 o
   1   4   7    16862.09    15849.77    422.62 o
   2   4   7     1003.46      989.76     59.04 o
   3   4   7     6895.92     6734.43    204.06 o
   4   4   7     1338.52     1230.48     81.85 o
   5   4   7     1116.93     1008.36    107.17 o
   6   4   7     9714.23    10259.63    339.51 o
   7   4   7       34.85       73.25     46.98 o
   8   4   7    10403.27    10767.57    374.17 o
   9   4   7      166.27      124.05     56.50 o
  10   4   7     3592.88     3527.31    173.12 o
  11   4   7      464.99      359.30     77.58 o
 -18   5   7      398.60      248.34    139.37 o
 -17   5   7      852.56      691.41     84.90 o
 -16   5   7      110.73       93.41     57.76 o
 -15   5   7      840.95      791.20     72.69 o
 -14   5   7      337.42      295.80     68.10 o
 -13   5   7      384.07      491.65     69.94 o
 -12   5   7     2599.21     2546.69    105.40 o
 -11   5   7       68.39       34.35     29.76 o
 -10   5   7     4137.95     4340.50    142.86 o
  -9   5   7       16.25       50.33     27.61 o
  -8   5   7     2409.29     2430.28     86.86 o
  -7   5   7      419.75      387.30     36.57 o
  -6   5   7      288.11      336.36     33.77 o
  -5   5   7     6221.66     6525.87    172.11 o
  -4   5   7        9.36        3.78     21.51 o
  -3   5   7     7798.47     8308.44    196.31 o
  -2   5   7      991.68     1045.85     50.29 o
  -1   5   7     2700.88     3066.75     87.96 o
   0   5   7     2384.26     2400.54     90.30 o
   1   5   7       58.74       60.86     22.85 o
   2   5   7     2953.09     2821.45     92.67 o
   3   5   7      594.88      664.62     44.90 o
   4   5   7     4378.43     4148.83    126.54 o
   5   5   7     1419.14     1478.11     94.84 o
   6   5   7     1825.29     1807.09    115.95 o
   7   5   7     1409.39     1415.63    100.63 o
   8   5   7       36.54       20.76     48.74 o
   9   5   7     1166.14     1209.48    103.04 o
  10   5   7      871.72      837.54    112.29 o
  11   5   7      625.25      734.84    111.07 o
 -18   6   7       41.15       -2.53    119.10 o
 -17   6   7      467.60      532.60    112.78 o
 -16   6   7     1077.23      911.33     99.49 o
 -15   6   7      730.98      715.35     71.36 o
 -14   6   7     2428.94     2516.03    113.15 o
 -13   6   7       17.14       33.42     36.83 o
 -12   6   7      752.02      672.36     65.04 o
 -11   6   7      177.25      177.57     37.99 o
 -10   6   7      899.11      947.77     63.61 o
  -9   6   7      346.99      325.87     40.60 o
  -8   6   7     4931.62     5214.63    149.13 o
  -7   6   7     3355.38     3432.56    108.20 o
  -6   6   7     3470.14     3531.69    109.23 o
  -5   6   7     2304.31     2521.65     85.21 o
  -4   6   7      254.79      257.91     30.38 o
  -3   6   7      269.69      261.63     32.10 o
  -2   6   7       32.07       19.48     20.41 o
  -1   6   7     6090.32     6289.81    155.53 o
   0   6   7      528.38      504.62     42.85 o
   1   6   7     7053.48     7074.63    185.74 o
   2   6   7     1694.68     1756.32     94.85 o
   3   6   7      867.81      841.56     64.44 o
   4   6   7        8.45      -24.47     24.77 o
   5   6   7       83.12       45.64     35.63 o
   6   6   7     2125.28     2090.59    133.54 o
   7   6   7       35.25      -42.16     43.13 o
   8   6   7     3555.83     3562.48    168.40 o
   9   6   7       73.48       72.82     54.77 o
  10   6   7      960.61      932.24    105.30 o
 -17   7   7     1854.99     1282.23    197.66 o
 -16   7   7       25.85      -10.08     67.16 o
 -15   7   7     3429.63     3953.16    204.10 o
 -14   7   7     1212.44     1215.41    181.78 o
 -13   7   7     2150.09     2431.40    173.73 o
 -12   7   7     3766.09     3700.19    167.88 o
 -11   7   7       40.22       73.94     42.38 o
 -10   7   7     6102.53     6688.31    233.50 o
  -9   7   7     1246.37     1388.91     77.84 o
  -8   7   7     5496.84     5662.76    183.07 o
  -7   7   7     5011.85     5421.88    175.43 o
  -6   7   7     2341.71     2643.26    105.90 o
  -5   7   7     8516.70     9204.64    263.26 o
  -4   7   7      129.54      165.27     46.32 o
  -3   7   7     6923.58     7656.34    325.47 o
  -2   7   7     2926.84     2770.15     95.41 o
  -1   7   7     3293.43     3537.36    142.93 o
   0   7   7     9796.48     9676.73    363.12 o
   1   7   7      322.00      322.26     42.60 o
   2   7   7     9202.27     9295.89    289.07 o
   3   7   7      625.47      686.85     58.53 o
   4   7   7     5196.29     5116.91    169.90 o
   5   7   7     3576.49     3286.91    145.46 o
   6   7   7     1002.33      848.71     79.06 o
   7   7   7     5234.45     5063.76    227.91 o
   8   7   7      124.79      159.72     66.93 o
   9   7   7     4080.33     4252.49    286.64 o
  10   7   7      821.64      636.05    162.18 o
 -15   8   7       42.16       47.62     91.76 o
 -14   8   7       38.24       38.79     65.33 o
 -13   8   7      944.30      806.67    106.33 o
 -12   8   7        6.22       59.37     47.11 o
 -11   8   7     3450.30     4116.78    288.22 o
 -10   8   7      305.63      287.45     53.38 o
  -9   8   7     1689.73     1949.18     97.76 o
  -8   8   7      419.48      377.30     48.26 o
  -7   8   7       10.33       18.04     31.02 o
  -6   8   7      932.47      985.92     65.58 o
  -5   8   7      650.57      642.32     54.50 o
  -4   8   7     5718.04     6063.67    189.55 o
  -3   8   7      948.03     1062.32     73.65 o
  -2   8   7     4227.41     4510.11    145.85 o
  -1   8   7       30.25       42.16     33.27 o
   0   8   7      224.66      218.89     36.90 o
   1   8   7       25.48        6.26     27.37 o
   2   8   7      953.70      819.76     59.97 o
   3   8   7     1928.66     1801.49    140.66 o
   4   8   7      771.86      670.02     81.75 o
   5   8   7     2967.45     2923.00    199.65 o
   6   8   7      160.90       62.92     49.58 o
   7   8   7      358.75      266.32     64.91 o
   8   8   7       60.48       13.20     57.09 o
   9   8   7      496.41      451.04     92.58 o
 -14   9   7      355.66      389.74    110.23 o
 -13   9   7      861.14     1112.82    168.52 o
 -12   9   7      263.19      195.42     78.16 o
 -11   9   7       12.09       39.02     61.13 o
 -10   9   7      719.06      827.43    103.09 o
  -9   9   7     1241.16     1427.26    107.95 o
  -8   9   7     1947.06     2106.04    124.72 o
  -7   9   7     3680.13     3736.96    168.64 o
  -6   9   7     1745.54     1941.27    128.25 o
  -5   9   7     2455.24     2352.27    126.22 o
  -4   9   7        5.80       21.45     40.14 o
  -3   9   7      655.49      724.06     73.86 o
  -2   9   7     1767.46     1684.01     96.17 o
  -1   9   7      164.80      144.53     42.77 o
   0   9   7     4288.43     4045.35    190.19 o
   1   9   7      282.25      314.22     54.36 o
   2   9   7     2993.99     2929.35    244.69 o
   3   9   7       10.46       45.92     46.45 o
   4   9   7      726.51      588.61     70.87 o
   5   9   7      678.12      468.60    111.98 o
   6   9   7       14.12      -53.78     61.18 o
   7   9   7     1816.58     1450.34    154.84 o
   8   9   7       48.70      -30.41     93.76 o
   9   9   7     1572.42     1213.81    184.99 o
 -13  10   7     2033.84     1943.89    181.96 o
 -12  10   7      156.28      227.35     81.94 o
 -11  10   7     5751.71     6808.95    398.99 o
 -10  10   7       86.69       82.66     56.28 o
  -9  10   7     3578.01     4197.41    190.61 o
  -8  10   7      151.45      266.99     62.82 o
  -7  10   7      502.81      460.44     73.01 o
  -6  10   7     2779.62     3032.75    222.38 o
  -5  10   7       23.95       -3.60     46.93 o
  -4  10   7     7345.48     7759.72    281.16 o
  -3  10   7      429.11      365.64     60.60 o
  -2  10   7     6740.69     7029.67    313.00 o
  -1  10   7     1085.82      946.19     84.59 o
   0  10   7      859.57      877.09     77.12 o
   1  10   7     2829.26     2551.26    128.02 o
   2  10   7      463.37      421.53     63.29 o
   3  10   7     4679.08     4346.03    253.47 o
   4  10   7     1673.57     1509.05    149.96 o
   5  10   7     2802.97     2659.46    156.28 o
   6  10   7     1584.84     1242.92    226.67 o
   7  10   7      104.98       68.42    101.36 o
 -12  11   7      542.14      666.46    220.46 o
 -11  11   7       78.65      134.07     76.72 o
 -10  11   7      996.32     1113.11    110.84 o
  -9  11   7      890.87      819.32     96.30 o
  -8  11   7      131.43      102.62     57.71 o
  -7  11   7      200.09      149.73     62.08 o
  -6  11   7       26.86       51.99     54.58 o
  -5  11   7      585.55      659.90     83.24 o
  -4  11   7       33.52       59.52     49.98 o
  -3  11   7     1668.44     1644.87    155.81 o
  -2  11   7       42.98       94.60     80.57 o
  -1  11   7      369.86      401.33     67.14 o
   0  11   7      118.37       82.59     49.82 o
   1  11   7       36.89       17.42     43.36 o
   2  11   7       10.19        5.00     47.26 o
   3  11   7      195.14      225.12     71.93 o
   4  11   7      664.52      536.88     76.37 o
   5  11   7       57.13      122.38     66.58 o
 -10  12   7       31.65      107.88    115.55 o
  -9  12   7     1825.79     1928.55    178.12 o
  -8  12   7      313.46      317.03     75.28 o
  -7  12   7      635.69      628.29     90.45 o
  -6  12   7     2000.53     2111.16    137.37 o
  -5  12   7        1.86       22.15     57.29 o
  -4  12   7     2973.56     3001.45    255.30 o
  -3  12   7      227.40      225.60     64.34 o
  -2  12   7     2049.55     2091.40    146.15 o
  -1  12   7      892.79      816.77    109.11 o
   0  12   7      310.93      282.94     69.41 o
   1  12   7     1998.28     1806.55    116.51 o
   2  12   7      115.95       65.84     58.53 o
   3  12   7     2232.20     2167.88    237.42 o
  -6  13   7       10.07       73.49    177.38 o
  -5  13   7     2821.09     2640.48    380.11 o
  -4  13   7      214.53      522.01    202.72 o
  -3  13   7     3663.85     4120.36    329.43 o
   2  13   7     1828.50     1365.85    276.21 o
 -18   0   8      697.24      767.82    207.79 o
 -17   0   8      311.98      290.07     96.00 o
 -16   0   8      201.20       96.10     75.21 o
 -15   0   8     4266.30     4600.62    490.34 o
 -14   0   8      185.80      291.01     85.41 o
 -13   0   8     8659.08     9806.77    760.21 o
 -12   0   8      876.42      849.13    103.30 o
 -11   0   8     3698.44     3531.04    208.36 o
 -10   0   8      637.52      531.87     77.71 o
  -9   0   8       68.46       34.21     44.30 o
  -8   0   8    15775.33    15782.84    659.33 o
  -7   0   8      365.61      425.69     66.16 o
  -6   0   8    27331.32    27834.47   1095.77 o
  -5   0   8      327.14      252.99     79.82 o
  -4   0   8    13470.52    14120.81    510.97 o
  -3   0   8     1154.00     1025.92    202.57 o
  -2   0   8       68.35       66.91    153.86 o
  -1   0   8     7342.50     7370.13    411.79 o
   0   0   8     4062.24     3993.10    207.72 o
   1   0   8    16235.78    16880.31    590.73 o
   2   0   8     4479.81     4573.40    648.72 o
   3   0   8    11923.73    12033.28    935.06 o
   4   0   8     2403.17     2774.77    342.10 o
   5   0   8      297.10      372.04     87.42 o
   6   0   8     2910.41     2733.67    190.72 o
   7   0   8     2758.83     2845.56    198.75 o
   8   0   8     2476.06     2421.62    188.53 o
   9   0   8     6168.58     6246.01    402.91 o
  10   0   8     1884.53     1746.11    168.60 o
 -18   1   8        4.56       25.34    139.37 o
 -17   1   8      263.11      254.89     85.22 o
 -16   1   8      479.59      478.19    101.47 o
 -15   1   8      365.86      331.10     64.84 o
 -14   1   8     1553.73     1311.84    186.90 o
 -13   1   8       78.66      126.42     55.60 o
 -12   1   8     1828.27     1464.96    107.45 o
 -11   1   8       49.33       13.54     33.71 o
 -10   1   8      322.50      305.00     45.44 o
  -9   1   8      877.75      970.62     84.86 o
  -8   1   8        7.94        1.40     25.72 o
  -7   1   8     2139.08     2151.41     98.29 o
  -6   1   8       90.90      119.35     33.69 o
  -5   1   8     2768.60     2708.23    104.60 o
  -4   1   8      306.81      387.77     48.16 o
  -3   1   8      826.88      941.68     56.18 o
  -2   1   8     1307.44     1308.60     64.33 o
  -1   1   8       20.23       11.46     23.41 o
   0   1   8     2264.29     2303.82    131.78 o
   1   1   8     1869.65     1829.19     84.79 o
   2   1   8     2486.17     2359.75    259.69 o
   3   1   8     1861.09     1861.79    102.60 o
   4   1   8      502.32      495.12     61.99 o
   5   1   8      833.66      758.10     88.76 o
   6   1   8       68.48      104.83     55.69 o
   7   1   8      797.20      807.53     81.15 o
   8   1   8      408.21      307.61     63.49 o
   9   1   8      385.72      270.01     63.82 o
  10   1   8      661.16      569.90     80.21 o
 -18   2   8      235.85      108.96    154.58 o
 -17   2   8       39.51      -26.10     51.22 o
 -16   2   8       70.26       79.53     52.50 o
 -15   2   8     2613.44     2898.23    418.27 o
 -14   2   8      329.60      232.09     53.88 o
 -13   2   8     5460.69     4981.00    268.83 o
 -12   2   8      784.23      737.32     70.96 o
 -11   2   8     1399.15     1339.61     93.27 o
 -10   2   8       23.93       30.32     30.28 o
  -9   2   8      203.69      208.59     40.73 o
  -8   2   8     4843.31     4916.01    176.02 o
  -7   2   8      316.05      349.75     45.05 o
  -6   2   8    11136.31    10975.63    332.47 o
  -5   2   8       25.03        5.09     27.67 o
  -4   2   8     5484.68     5530.33    173.25 o
  -3   2   8       57.39       55.87     26.54 o
  -2   2   8       23.73       38.97     23.73 o
  -1   2   8     2115.50     2047.95     79.70 o
   0   2   8     3883.59     3732.58    167.92 o
   1   2   8     9692.39    10040.71    332.29 o
   2   2   8     2412.94     2468.74    118.69 o
   3   2   8     4903.91     4781.13    185.32 o
   4   2   8      777.85      704.12     69.61 o
   5   2   8      120.77       79.42     57.42 o
   6   2   8      421.33      427.57     85.95 o
   7   2   8     1513.34     1664.22    179.59 o
   8   2   8     1009.79     1105.15    114.48 o
   9   2   8     2309.31     2174.84    133.92 o
  10   2   8      977.10     1049.10    182.45 o
 -18   3   8       18.20       89.36    104.09 o
 -17   3   8      716.99      662.24     77.45 o
 -16   3   8     2218.30     2148.41    160.11 o
 -15   3   8      544.02      609.39     69.26 o
 -14   3   8     6166.86     6296.47    333.94 o
 -13   3   8      356.13      294.67     62.66 o
 -12   3   8     6227.62     5918.22    214.45 o
 -11   3   8       23.69       -2.45     31.98 o
 -10   3   8     1787.03     1608.67     88.00 o
  -9   3   8     3914.41     3859.08    185.44 o
  -8   3   8       16.29       46.38     30.23 o
  -7   3   8    15780.98    15677.80    459.41 o
  -6   3   8      404.07      377.50     50.42 o
  -5   3   8    15302.05    15096.19    405.55 o
  -4   3   8     1276.12     1182.03     65.77 o
  -3   3   8     3729.61     3850.42    185.27 o
  -2   3   8     3039.53     2986.58    101.84 o
  -1   3   8      439.53      402.04     39.30 o
   0   3   8     6774.27     6688.16    185.63 o
   1   3   8     5322.18     5318.16    206.44 o
   2   3   8     9375.86     9594.00    413.58 o
   3   3   8     4418.18     4639.60    182.78 o
   4   3   8     2421.04     2393.29    172.60 o
   5   3   8     2588.08     2751.40    133.66 o
   6   3   8      474.00      505.33     79.37 o
   7   3   8     2638.23     2804.09    152.52 o
   8   3   8     3010.52     3170.47    252.74 o
   9   3   8     1553.05     1501.57    114.04 o
  10   3   8     3069.80     3154.89    304.09 o
 -17   4   8        4.29       27.52     53.68 o
 -16   4   8      622.45      670.03     98.68 o
 -15   4   8      132.38       93.48     47.56 o
 -14   4   8       81.92       66.28     43.25 o
 -13   4   8       53.75      -19.51     36.61 o
 -12   4   8      282.89      268.48     49.45 o
 -11   4   8      520.56      469.37     53.01 o
 -10   4   8      576.39      545.70     52.67 o
  -9   4   8     1488.76     1469.16     79.74 o
  -8   4   8       34.69       49.63     31.69 o
  -7   4   8      444.04      462.75     87.05 o
  -6   4   8      220.97      139.50     33.38 o
  -5   4   8      222.98      213.57     35.97 o
  -4   4   8       11.77       20.36     25.68 o
  -3   4   8     2634.97     2470.57    127.96 o
  -2   4   8     1326.23     1292.85     61.61 o
  -1   4   8     1222.85     1218.63     60.99 o
   0   4   8     1429.37     1285.00     81.73 o
   1   4   8       14.06       71.74     30.83 o
   2   4   8       21.29       33.26     29.06 o
   3   4   8        3.17       -0.15     34.78 o
   4   4   8      877.53      881.62     76.29 o
   5   4   8       18.12       25.82     42.79 o
   6   4   8      954.92     1064.57    110.38 o
   7   4   8      116.40      259.73    110.82 o
   8   4   8       69.75       11.94     50.32 o
   9   4   8        4.14       34.89     58.19 o
  10   4   8       44.63       58.28    106.43 o
 -17   5   8       94.81      135.70     84.48 o
 -16   5   8     1199.24     1097.19    122.53 o
 -15   5   8       94.51       78.70     48.72 o
 -14   5   8     4700.73     4752.48    169.30 o
 -13   5   8      467.07      431.14     74.10 o
 -12   5   8     3848.99     4089.42    158.69 o
 -11   5   8      171.79      137.14     37.31 o
 -10   5   8      262.73      262.62     47.55 o
  -9   5   8     2099.56     1948.07     86.48 o
  -8   5   8     1093.56     1081.37     64.12 o
  -7   5   8    12736.66    12893.11    318.66 o
  -6   5   8      589.69      624.35     45.18 o
  -5   5   8    11551.07    11645.06    287.18 o
  -4   5   8      118.61      121.33     34.53 o
  -3   5   8     1810.31     1982.84     85.55 o
  -2   5   8      964.98      923.82     54.71 o
  -1   5   8     1380.92     1325.54     79.89 o
   0   5   8     5945.25     6229.71    225.10 o
   1   5   8     3898.03     3870.62    135.69 o
   2   5   8     8861.29     8773.79    258.94 o
   3   5   8     2102.60     2072.73    110.99 o
   4   5   8     2564.73     2626.43    129.67 o
   5   5   8     1000.49     1109.94     90.10 o
   6   5   8      373.13      397.05     66.21 o
   7   5   8     1284.20     1482.51    122.89 o
   8   5   8     2261.79     2447.36    143.26 o
   9   5   8     1134.44     1097.16    130.22 o
 -17   6   8      211.70      324.36    131.77 o
 -16   6   8     1242.60     1229.67    150.33 o
 -15   6   8     1018.59      896.89     78.85 o
 -14   6   8      286.75      229.89     52.05 o
 -13   6   8     2430.13     2472.73    112.00 o
 -12   6   8      260.64      275.02     49.76 o
 -11   6   8     3683.33     4008.99    190.80 o
 -10   6   8     1550.90     1413.19     76.53 o
  -9   6   8     2328.50     2549.99    129.31 o
  -8   6   8     4166.88     4442.18    144.31 o
  -7   6   8      555.40      572.52     46.10 o
  -6   6   8     5395.44     5808.33    163.00 o
  -5   6   8      625.68      656.00     46.89 o
  -4   6   8     3295.94     3451.15    108.92 o
  -3   6   8     5578.22     5670.96    156.58 o
  -2   6   8     1765.58     1901.50     72.96 o
  -1   6   8     6711.23     6920.32    242.75 o
   0   6   8        6.10       33.52     30.82 o
   1   6   8     4934.57     4995.15    183.66 o
   2   6   8     2249.01     2249.76     98.41 o
   3   6   8     1626.05     1736.50    114.98 o
   4   6   8     4430.08     4608.32    185.88 o
   5   6   8       71.52      111.94     50.36 o
   6   6   8     3803.80     4256.31    254.20 o
   7   6   8      449.13      614.86    101.68 o
   8   6   8     2056.45     2056.09    165.28 o
 -16   7   8       70.83       25.34     86.16 o
 -15   7   8      164.86      159.39     58.88 o
 -14   7   8      688.17      679.44     99.49 o
 -13   7   8      188.39      141.83     56.53 o
 -12   7   8      123.56       79.04     50.90 o
 -11   7   8     1045.59     1092.73     87.53 o
 -10   7   8      795.64      806.54     75.25 o
  -9   7   8       82.51      103.94     43.24 o
  -8   7   8     1284.33     1381.87    106.26 o
  -7   7   8     1300.61     1392.07     79.61 o
  -6   7   8        1.35       30.00     31.13 o
  -5   7   8     2201.40     2360.45    101.10 o
  -4   7   8     2113.14     2003.70     90.31 o
  -3   7   8       17.89        7.25     30.67 o
  -2   7   8     1028.70     1048.06    113.45 o
  -1   7   8     1277.74     1354.98    105.34 o
   0   7   8       82.78       73.02     33.16 o
   1   7   8      702.19      724.42     69.96 o
   2   7   8      928.02      851.05     74.23 o
   3   7   8       59.83       96.75     47.27 o
   4   7   8      249.89      127.91     61.27 o
   5   7   8      641.08      558.34     94.55 o
   6   7   8      144.76      384.18    119.82 o
   7   7   8       83.28       59.51     75.30 o
   8   7   8      345.71      250.87    121.63 o
 -15   8   8     1459.80     1467.21    250.87 o
 -14   8   8      145.31      171.46     81.87 o
 -13   8   8     2914.47     3303.99    288.39 o
 -12   8   8        4.00       75.41     50.40 o
 -11   8   8     2174.00     2172.48    121.95 o
 -10   8   8      788.58      867.75     78.96 o
  -9   8   8      484.25      548.75     63.70 o
  -8   8   8     3704.90     3837.14    145.19 o
  -7   8   8        9.27       18.80     36.05 o
  -6   8   8     5269.56     5863.13    191.69 o
  -5   8   8      565.45      690.34     59.54 o
  -4   8   8     2459.32     2713.38    128.67 o
  -3   8   8     1891.58     1901.06     89.48 o
  -2   8   8       61.96      -15.50     42.48 o
  -1   8   8     3822.69     4116.80    153.78 o
   0   8   8      682.92      627.50     54.77 o
   1   8   8     4333.23     4031.41    237.16 o
   2   8   8     2092.17     2010.25    100.33 o
   3   8   8     2350.54     2197.75    235.55 o
   4   8   8     1942.55     1893.15    315.49 o
   5   8   8        9.22      -41.71     65.98 o
   6   8   8     1932.89     1892.30    179.62 o
   7   8   8      716.47      798.23    157.11 o
   8   8   8     1203.93      907.19    172.32 o
 -14   9   8      204.32       83.62    141.91 o
 -13   9   8       30.90       48.04     80.34 o
 -12   9   8     1079.02     1154.93    257.88 o
 -11   9   8     1084.51     1036.64    120.68 o
 -10   9   8     2477.65     2751.89    236.50 o
  -9   9   8     1967.27     2118.83    151.79 o
  -8   9   8     1722.15     2014.82    130.18 o
  -7   9   8     1015.46     1139.46     98.71 o
  -6   9   8       48.55       22.66     46.04 o
  -5   9   8      833.74      828.21     82.09 o
  -4   9   8     3238.75     3202.70    150.86 o
  -3   9   8     1822.26     1760.58    110.00 o
  -2   9   8     4457.32     4894.96    222.91 o
  -1   9   8     1215.18     1131.98     93.81 o
   0   9   8     2041.35     1987.12    113.65 o
   1   9   8        7.04       40.45     43.02 o
   2   9   8      408.61      373.35     62.45 o
   3   9   8     1534.39     1495.95    112.05 o
   4   9   8       30.94        2.56     59.51 o
   5   9   8     3332.03     1998.82   1050.36 o
 -12  10   8       23.40        2.53    149.51 o
 -11  10   8       18.98      -10.98     66.66 o
 -10  10   8       29.03      -23.78     66.08 o
  -9  10   8      179.96      233.74     67.86 o
  -8  10   8      645.72      620.13     84.38 o
  -7  10   8      420.51      382.19     73.11 o
  -6  10   8     1373.13     1382.31    108.48 o
  -5  10   8       19.08      -11.20     44.96 o
  -4  10   8      458.02      459.55     69.75 o
  -3  10   8       33.91       37.30     54.75 o
  -2  10   8      126.06      139.92     59.14 o
  -1  10   8       44.86       57.76     49.28 o
   0  10   8      698.48      622.68     77.70 o
   1  10   8      547.27      460.13     66.65 o
   2  10   8      174.01      143.59     56.09 o
   3  10   8      475.94      341.64     67.56 o
   4  10   8        4.72       19.41     56.05 o
   5  10   8        1.39       91.23     98.83 o
  -9  11   8     1333.12     1586.43    128.35 o
  -8  11   8      694.74      898.17    103.67 o
  -7  11   8     1771.60     1995.02    136.28 o
  -6  11   8       65.40       21.26     58.33 o
  -5  11   8     1895.71     1915.89    128.02 o
  -4  11   8     1921.13     2031.05    135.33 o
  -3  11   8     1122.65     1229.52    117.04 o
  -2  11   8     3511.43     3779.65    198.45 o
  -1  11   8      169.96      237.29     65.58 o
   0  11   8     3007.95     2960.18    255.54 o
   1  11   8      303.90      203.84     79.82 o
   2  11   8     1166.98      962.20    100.82 o
   3  11   8     1924.00     1467.47    231.81 o
  -8  12   8      476.32      377.57    174.85 o
  -7  12   8      265.56      397.85    177.38 o
  -6  12   8      133.87       68.23    111.96 o
  -5  12   8      308.42      301.36     82.11 o
  -4  12   8      191.21      177.38    103.90 o
  -3  12   8     1721.66     1984.16    217.93 o
  -2  12   8      585.13      651.25    141.91 o
 -17   1   9      414.79      484.16    344.63 o
 -16   1   9      149.67      126.70     55.27 o
 -15   1   9      559.33      500.77     70.15 o
 -14   1   9     1895.00     1630.00    164.59 o
 -13   1   9     2551.83     2409.18    125.46 o
 -12   1   9     5145.89     4865.70    190.51 o
 -11   1   9     2724.40     2785.57    131.53 o
 -10   1   9     3052.21     2855.39    129.26 o
  -9   1   9     1175.83     1037.38     73.83 o
  -8   1   9      783.36      783.82     62.88 o
  -7   1   9     1264.24     1352.94     97.66 o
  -6   1   9     9750.10     9711.42    362.83 o
  -5   1   9     3387.00     3343.37    131.38 o
  -4   1   9     8692.70     8897.99    261.82 o
  -3   1   9     2810.74     2816.55    128.81 o
  -2   1   9     2645.74     2590.20    161.11 o
  -1   1   9      270.34      223.61     36.33 o
   0   1   9      597.41      572.62    103.94 o
   1   1   9     8389.52     9652.29    731.15 o
   2   1   9      249.05      261.12     54.36 o
   3   1   9    10465.34    11296.23    707.74 o
   4   1   9      177.86      103.37     44.80 o
   5   1   9     2640.59     2733.25    139.62 o
   6   1   9      291.34      398.45     66.49 o
   7   1   9       52.64      -12.63     46.45 o
 -17   2   9      532.82      580.30    205.26 o
 -16   2   9       14.22       33.80     51.81 o
 -15   2   9     1059.01     1105.03    121.21 o
 -14   2   9      675.58      618.87     74.34 o
 -13   2   9     2141.16     2121.81    176.79 o
 -12   2   9     1602.47     1379.18     93.38 o
 -11   2   9     2021.91     2004.87    109.00 o
 -10   2   9     1917.59     1693.06     96.24 o
  -9   2   9       10.98        5.55     32.22 o
  -8   2   9     1462.93     1459.21    111.19 o
  -7   2   9     2691.15     2687.49    208.85 o
  -6   2   9     1562.08     1622.01     83.98 o
  -5   2   9     5598.75     6095.46    251.28 o
  -4   2   9     1357.55     1300.59     87.87 o
  -3   2   9     3488.25     3560.66    128.09 o
  -2   2   9       26.07      -11.66     26.52 o
  -1   2   9     1211.28     1207.21    124.28 o
   0   2   9     4229.56     4788.21    446.50 o
   1   2   9      629.87      764.98     75.99 o
   2   2   9     6092.32     6616.46    480.24 o
   3   2   9        1.67       20.56     50.11 o
   4   2   9     3821.99     4159.47    336.86 o
   5   2   9      100.99       71.09     47.55 o
   6   2   9      631.41      742.49     81.88 o
   7   2   9      835.65      928.74     91.97 o
   8   2   9       10.49      -32.94     81.09 o
 -17   3   9       38.23      -17.74    126.70 o
 -16   3   9        3.61      -31.19     47.55 o
 -15   3   9      371.13      294.75     58.96 o
 -14   3   9      122.92       88.16     50.71 o
 -13   3   9      875.95      819.40     79.38 o
 -12   3   9      887.57      705.14     70.38 o
 -11   3   9       83.55       45.30     40.49 o
 -10   3   9      467.68      483.29     66.57 o
  -9   3   9      228.36      242.07     46.57 o
  -8   3   9      185.76      177.21     41.09 o
  -7   3   9       70.92       88.41     34.89 o
  -6   3   9     1828.36     1747.32     87.91 o
  -5   3   9      608.42      633.55     77.80 o
  -4   3   9      876.12      774.28     79.94 o
  -3   3   9      304.01      302.26     39.93 o
  -2   3   9       13.81      -11.93     29.46 o
  -1   3   9       47.65       12.27     37.72 o
   0   3   9      381.44      360.02     56.05 o
   1   3   9     1307.94     1360.86    153.25 o
   2   3   9       26.90       19.12     43.19 o
   3   3   9     1608.93     1563.15    101.90 o
   4   3   9      218.83      175.95     51.89 o
   5   3   9       92.39       48.72     48.30 o
   6   3   9       17.58      146.18    107.17 o
   7   3   9       56.36       94.37     54.81 o
 -16   4   9       27.14        0.95     95.03 o
 -15   4   9     1001.86      865.28    113.75 o
 -14   4   9     1080.59     1103.28     90.67 o
 -13   4   9     3638.26     3591.22    263.89 o
 -12   4   9     2436.44     2429.96    132.09 o
 -11   4   9     3259.41     3086.19    193.12 o
 -10   4   9     2574.91     2585.13    123.85 o
  -9   4   9       33.18       25.96     34.51 o
  -8   4   9     2227.67     2277.11    108.52 o
  -7   4   9     4321.40     4375.50    163.78 o
  -6   4   9     2447.07     2370.55    106.98 o
  -5   4   9     8932.08     9051.96    326.67 o
  -4   4   9     2890.31     2830.87    172.35 o
  -3   4   9     4067.32     3856.70    134.96 o
  -2   4   9       54.39       -2.81     30.94 o
  -1   4   9     1653.36     1566.16     79.54 o
   0   4   9     4059.95     4261.52    151.74 o
   1   4   9      623.41      588.98     55.93 o
   2   4   9     9708.54    10522.54    481.68 o
   3   4   9      141.56      144.13     49.93 o
   4   4   9     5575.67     5560.12    263.83 o
   5   4   9       80.95       57.92     47.37 o
   6   4   9      973.18      985.45     93.80 o
   7   4   9     1081.48     1159.52    108.29 o
 -16   5   9      791.25      623.50    238.20 o
 -15   5   9       27.06       23.80     65.92 o
 -14   5   9      685.53      697.86     76.68 o
 -13   5   9       17.08        9.67     44.30 o
 -12   5   9      366.98      337.85     59.77 o
 -11   5   9      823.46      808.51     73.88 o
 -10   5   9       70.89       44.58     39.00 o
  -9   5   9     3145.61     3239.69    196.07 o
  -8   5   9        9.75        5.89     33.40 o
  -7   5   9     1712.29     1843.09     94.25 o
  -6   5   9      404.36      435.21     59.61 o
  -5   5   9      334.95      302.30     43.11 o
  -4   5   9     1719.43     1667.79     80.98 o
  -3   5   9        2.28       14.18     29.55 o
  -2   5   9     2694.25     2567.45    104.37 o
  -1   5   9      355.02      359.80     55.21 o
   0   5   9     2372.66     2401.93    105.15 o
   1   5   9      844.66      890.53     65.33 o
   2   5   9      246.33      259.90     55.47 o
   3   5   9      933.63     1025.25     87.09 o
   4   5   9      324.45      309.70     60.16 o
   5   5   9      981.48     1094.16     96.63 o
   6   5   9      697.34      722.19     85.96 o
   7   5   9      631.68      661.39    146.97 o
 -16   6   9       42.38        0.00     91.23 o
 -15   6   9       38.92        0.87     55.71 o
 -14   6   9      881.34      768.64     85.65 o
 -13   6   9      771.92      627.82     74.13 o
 -12   6   9      757.38      813.15     98.39 o
 -11   6   9     1016.28     1050.53     82.20 o
 -10   6   9       87.50       73.50     57.06 o
  -9   6   9       21.27        1.89     36.61 o
  -8   6   9       32.74       26.70     36.37 o
  -7   6   9     1506.74     1503.62     86.76 o
  -6   6   9      510.27      507.77     54.76 o
  -5   6   9     3165.37     3231.03    123.36 o
  -4   6   9     1119.55     1149.26     71.20 o
  -3   6   9      934.22      889.83     70.56 o
  -2   6   9      205.03      135.48     39.41 o
  -1   6   9       36.19        5.47     41.91 o
   0   6   9      902.83      982.60     88.75 o
   1   6   9       20.60        5.55     33.80 o
   2   6   9     2774.47     2962.49    141.84 o
   3   6   9      117.02      102.82     49.97 o
   4   6   9     1647.66     1579.99    139.25 o
   5   6   9      121.91      215.12     80.90 o
   6   6   9       49.06       34.69     78.64 o
 -14   7   9     1919.81     2012.02    143.88 o
 -13   7   9      586.35      533.49     81.92 o
 -12   7   9     1634.38     1674.88    136.43 o
 -11   7   9     2009.26     2156.90    125.71 o
 -10   7   9      331.45      263.85     81.16 o
  -9   7   9     2990.77     2975.98    254.68 o
  -8   7   9      170.11      115.02     55.11 o
  -7   7   9     1835.61     1991.56    129.20 o
  -6   7   9     2248.43     2288.42    125.09 o
  -5   7   9      925.69     1124.95     87.54 o
  -4   7   9     4584.96     4939.90    219.46 o
  -3   7   9       45.50       12.75     47.88 o
  -2   7   9     4485.48     4334.33    198.80 o
  -1   7   9      991.33     1035.15     94.67 o
   0   7   9     2398.57     2381.25    137.48 o
   1   7   9     3464.65     3568.49    191.66 o
   2   7   9      254.51      257.47     59.70 o
   3   7   9     4000.56     3868.11    216.31 o
   4   7   9      304.10      368.53     90.76 o
   5   7   9     2559.70     2602.05    197.32 o
   6   7   9      948.19      757.68    149.51 o
 -13   8   9       52.37       53.22    116.57 o
 -12   8   9        8.31        7.28     72.65 o
 -11   8   9       23.16       16.56     51.88 o
 -10   8   9     1526.95     1686.53    109.58 o
  -9   8   9        4.27        9.00     44.55 o
  -8   8   9     2558.38     2666.55    130.68 o
  -7   8   9        3.36       49.60     49.80 o
  -6   8   9      526.22      640.28     74.92 o
  -5   8   9       28.60       82.05     47.08 o
  -4   8   9      126.69       38.74     45.96 o
  -3   8   9      547.67      618.21     76.76 o
  -2   8   9      412.33      340.86     95.63 o
  -1   8   9     2383.99     2430.25    142.27 o
   0   8   9       59.28       70.11     71.48 o
   1   8   9      918.02      990.04    174.98 o
   2   8   9       14.77      -49.15     49.15 o
   3   8   9       65.60      140.62     69.94 o
   4   8   9      108.16       34.38     76.88 o
   5   8   9      737.74      785.56    154.58 o
 -12   9   9      760.45      542.29    152.04 o
 -11   9   9      655.19      757.68    157.11 o
 -10   9   9      287.35      404.60     91.22 o
  -9   9   9      462.50      450.94     87.46 o
  -8   9   9      210.98      195.02     70.90 o
  -7   9   9      577.28      516.64     81.31 o
  -6   9   9     1688.05     1690.14    118.33 o
  -5   9   9      331.50      322.70     64.23 o
  -4   9   9     1969.20     2052.10    157.73 o
  -3   9   9       43.03      120.86     86.93 o
  -2   9   9      666.17      857.11    139.37 o
  -1   9   9      222.76      143.80     86.66 o
   0   9   9      146.95      192.04     89.39 o
   1   9   9      980.64      978.09    141.98 o
   2   9   9       14.06      -29.67     74.43 o
   3   9   9     1428.43      435.86    207.79 o
 -10  10   9     2377.99     2977.51    291.42 o
  -9  10   9       20.82        7.60     88.69 o
  -8  10   9     3031.09     3461.78    407.98 o
  -7  10   9      153.84      227.79     82.04 o
  -6  10   9     1425.57     1526.53    116.98 o
  -5  10   9      693.98      765.32     90.25 o
  -4  10   9       21.87      -39.60     57.12 o
  -3  10   9     2609.16     2376.62    153.89 o
  -2  10   9      377.13      332.90    112.77 o
  -1  10   9     3423.13     3379.93    267.34 o
   0  10   9      815.71      973.08    177.38 o
   1  10   9     1083.91      833.70    162.18 o
  -8  11   9       75.76      124.17    157.11 o
  -7  11   9      345.94      266.08    187.52 o
  -6  11   9      141.58      186.95     91.16 o
  -5  11   9        1.93       10.14     86.16 o
  -4  11   9        2.80      -10.14     81.09 o
  -3  11   9       45.12       15.20     93.76 o
  -2  11   9      287.86      225.53    108.96 o
  -1  11   9        9.64      -25.34     86.16 o
 -14   0  10     1325.95     1191.51    136.87 o
 -13   0  10       17.00       26.19     61.20 o
 -12   0  10     6978.45     6821.66    618.31 o
 -11   0  10      136.91      194.21     73.37 o
 -10   0  10     6812.70     6917.29    577.76 o
  -9   0  10       35.65       24.33    120.37 o
  -8   0  10      905.78      750.08     94.84 o
  -7   0  10     1814.96     1749.63    130.72 o
  -6   0  10      589.74      537.62     80.51 o
  -5   0  10     6941.64     7214.91    407.98 o
  -4   0  10     1179.38     1059.09    219.20 o
  -3   0  10     7539.34     7527.44    623.38 o
  -2   0  10      820.10      850.54     87.68 o
  -1   0  10     1999.74     1954.80    817.23 o
   0   0  10     1376.33     1438.63    143.71 o
   1   0  10      517.40      536.55     98.69 o
   2   0  10     3321.88     3906.20   1324.04 o
   3   0  10     3124.77     3534.36    330.69 o
   4   0  10     2636.50     2971.30    704.47 o
   5   0  10     3016.34     3026.24    231.87 o
 -14   1  10       28.33       58.83     49.76 o
 -13   1  10      541.79      477.82     71.73 o
 -12   1  10        0.61      -10.98     42.25 o
 -11   1  10      795.55      728.37     73.10 o
 -10   1  10       28.77       -7.50     37.91 o
  -9   1  10      471.49      498.16     60.41 o
  -8   1  10      227.54      235.82     46.81 o
  -7   1  10       11.33       -1.71     33.92 o
  -6   1  10      769.83      763.43     64.33 o
  -5   1  10       74.72       92.07     36.51 o
  -4   1  10     1143.35     1070.77     71.03 o
  -3   1  10      449.22      436.30     49.92 o
  -2   1  10     1138.03     1106.27     82.87 o
  -1   1  10      765.11      724.91    110.72 o
   0   1  10       58.44       28.17     43.91 o
   1   1  10      730.30      688.98     75.80 o
   2   1  10      290.61      348.55     68.40 o
   3   1  10      552.02      586.38     76.05 o
   4   1  10      317.09      366.54     64.33 o
   5   1  10      148.32      135.77     53.40 o
 -14   2  10      557.28      478.27     71.15 o
 -13   2  10       41.10       15.19     45.35 o
 -12   2  10     3024.65     2883.19    152.16 o
 -11   2  10       22.80       22.76     41.31 o
 -10   2  10     2528.87     2456.02    166.05 o
  -9   2  10       71.93       38.66     38.38 o
  -8   2  10      160.91      164.98     42.76 o
  -7   2  10      265.91      255.85     45.96 o
  -6   2  10      522.10      473.26     80.83 o
  -5   2  10     2965.75     3082.11    170.44 o
  -4   2  10      711.57      878.68     66.77 o
  -3   2  10     5010.43     4822.75    164.92 o
  -2   2  10      148.87      130.14     53.87 o
  -1   2  10      912.83     1050.95     87.71 o
   0   2  10      364.47      396.42     60.85 o
   1   2  10      294.54      302.37     57.47 o
   2   2  10      877.26      862.93    116.68 o
   3   2  10     1508.00     1669.52    113.66 o
   4   2  10     1261.42     1228.71    132.04 o
   5   2  10      816.59      901.66    119.26 o
 -14   3  10      127.46      105.31     55.82 o
 -13   3  10     2506.42     2588.34    134.80 o
 -12   3  10       22.85        1.34     43.53 o
 -11   3  10     5661.36     5829.24    219.45 o
 -10   3  10        9.47       38.94     42.59 o
  -9   3  10     3146.53     3079.90    139.76 o
  -8   3  10      841.94      639.04     85.59 o
  -7   3  10      104.55       48.98     37.51 o
  -6   3  10     3076.79     2984.22    132.51 o
  -5   3  10      693.24      745.43     94.73 o
  -4   3  10     4703.09     4896.76    168.34 o
  -3   3  10     1735.08     1673.20     87.97 o
  -2   3  10     3699.02     3706.20    228.23 o
  -1   3  10     1853.74     1876.44    156.79 o
   0   3  10      125.34      109.38     48.64 o
   1   3  10     2390.65     2356.42    147.03 o
   2   3  10     1382.90     1579.42    108.31 o
   3   3  10     2477.49     2866.52    316.53 o
   4   3  10     2028.98     2182.30    146.89 o
   5   3  10      893.25      990.40    133.47 o
 -14   4  10        8.17      -32.94     83.62 o
 -13   4  10      346.03      490.78     86.68 o
 -12   4  10        8.18       46.20     45.51 o
 -11   4  10        0.03       40.42     46.36 o
 -10   4  10        3.84        0.79     39.07 o
  -9   4  10      506.34      515.34     63.87 o
  -8   4  10      155.86      174.02     44.64 o
  -7   4  10      692.53      716.44     67.31 o
  -6   4  10      811.66      742.25     65.95 o
  -5   4  10       14.53        7.74     35.19 o
  -4   4  10      287.12      161.90     53.44 o
  -3   4  10       59.72       71.55     35.48 o
  -2   4  10      224.31      261.55     46.06 o
  -1   4  10       96.10       64.25     52.54 o
   0   4  10      586.87      534.71     58.69 o
   1   4  10      176.84      142.04     52.64 o
   2   4  10      215.21      318.99     63.05 o
   3   4  10       47.76       57.41     49.64 o
   4   4  10       24.47       68.19     56.69 o
   5   4  10       62.77      146.97     96.29 o
 -14   5  10       15.43      -50.68     86.16 o
 -13   5  10     2113.15     1802.96    137.07 o
 -12   5  10       61.75       85.99     49.00 o
 -11   5  10     4970.64     5192.45    259.74 o
 -10   5  10        4.05      -29.99     41.58 o
  -9   5  10     1845.55     1990.18    173.74 o
  -8   5  10      139.18      102.80     44.02 o
  -7   5  10       11.60       -9.65     35.17 o
  -6   5  10     1658.02     1525.64     90.51 o
  -5   5  10      954.28      842.79     72.05 o
  -4   5  10     4457.01     4596.34    251.17 o
  -3   5  10      872.23      835.66     87.78 o
  -2   5  10     2950.48     3023.82    131.20 o
  -1   5  10      432.08      451.51     58.21 o
   0   5  10       64.29      114.04     46.82 o
   1   5  10      857.50      816.67     82.48 o
   2   5  10     1150.56     1270.91    102.49 o
   3   5  10     1685.12     1880.01    124.14 o
   4   5  10     1529.88     1764.04    170.36 o
   5   5  10      737.43      968.01    164.71 o
 -12   6  10     1085.59      995.88    144.44 o
 -11   6  10       21.29       34.42     60.15 o
 -10   6  10     1406.23     1393.57     96.24 o
  -9   6  10      548.30      590.69     67.91 o
  -8   6  10      851.78      848.96     75.47 o
  -7   6  10     2421.52     2706.94    148.13 o
  -6   6  10      276.69      237.92     48.77 o
  -5   6  10     2175.09     2252.57    115.75 o
  -4   6  10      120.87      155.48     45.14 o
  -3   6  10     1802.40     1949.34    132.15 o
  -2   6  10     1622.85     1553.85    117.03 o
  -1   6  10      732.37      871.73    101.53 o
   0   6  10     2984.36     3297.85    208.70 o
   1   6  10        2.88      -30.94     56.30 o
   2   6  10     2083.61     1891.28    212.42 o
   3   6  10      640.09      623.46    110.89 o
 -12   7  10      120.22       68.42     88.69 o
 -11   7  10      394.53      212.86     93.76 o
 -10   7  10      328.33      264.01     78.56 o
  -9   7  10       39.76       -7.34     53.88 o
  -8   7  10      995.59     1029.32    104.52 o
  -7   7  10      384.76      441.10     83.06 o
  -6   7  10       14.87       13.24     50.92 o
  -5   7  10      469.02      498.02     72.97 o
  -4   7  10      458.48      398.06     73.33 o
  -3   7  10        4.47       91.38     53.41 o
  -2   7  10      252.75      262.12     96.99 o
  -1   7  10      350.15      337.66     72.05 o
   0   7  10       46.33       78.91     56.62 o
   1   7  10      251.42      213.87     85.73 o
   2   7  10      290.82      331.50     93.89 o
   3   7  10       50.80      -83.62    141.91 o
 -11   8  10       11.85        7.60     78.56 o
 -10   8  10     1573.24     1751.03    179.92 o
  -9   8  10      344.31      325.40     93.43 o
  -8   8  10      426.59      338.50     92.56 o
  -7   8  10     1297.40     1500.66    134.87 o
  -6   8  10       27.09       34.01     55.27 o
  -5   8  10     2455.38     2527.34    233.72 o
  -4   8  10      510.73      561.19     84.33 o
  -3   8  10     2136.42     2188.45    141.02 o
  -2   8  10      992.06      971.74     97.46 o
  -1   8  10      608.95      726.97     90.65 o
   0   8  10     1051.31      985.27    108.91 o
   1   8  10      119.01       60.96     65.38 o
  -7   9  10      995.84     1193.54    268.61 o
  -6   9  10      976.62      958.96    172.13 o
  -5   9  10      229.77      342.10    207.79 o
  -4   9  10      349.27      369.97    212.86 o
  -3   9  10      250.08      717.14    248.34 o
 -12   1  11     1050.84     1059.23    146.97 o
 -11   1  11     1210.64     1258.02     96.61 o
 -10   1  11     2526.08     2662.52    133.56 o
  -9   1  11     1612.51     1478.86    149.67 o
  -8   1  11     1304.90     1327.80    108.63 o
  -7   1  11      107.44       77.53     40.23 o
  -6   1  11      280.28      218.62     46.42 o
  -5   1  11     1571.74     1628.71    106.07 o
  -4   1  11      304.93      273.73     50.09 o
  -3   1  11     4705.16     4943.32    177.25 o
  -2   1  11      540.82      458.25     71.61 o
  -1   1  11     2990.64     3214.28    347.96 o
   0   1  11       48.71       33.54     47.82 o
   1   1  11      348.65      404.11     69.08 o
   2   1  11     1039.56     1524.55    257.53 o
 -11   2  11     1074.92     1122.44     99.12 o
 -10   2  11      788.07      711.28     75.72 o
  -9   2  11     1452.56     1537.95    114.05 o
  -8   2  11      245.32      290.16     56.20 o
  -7   2  11      877.12      843.91     74.42 o
  -6   2  11      445.46      408.98     57.43 o
  -5   2  11      459.55      486.25     93.18 o
  -4   2  11     3008.20     2942.42    126.26 o
  -3   2  11      379.34      402.26     60.44 o
  -2   2  11     2754.98     2658.93    258.06 o
  -1   2  11        7.52       23.99     49.04 o
   0   2  11     1328.05     1625.39    143.44 o
   1   2  11      238.17      363.06     86.61 o
   2   2  11      108.74      113.54    159.20 o
 -11   3  11       81.62       -7.60     76.02 o
 -10   3  11      380.78      388.00     62.54 o
  -9   3  11      374.99      300.93     55.59 o
  -8   3  11        6.18      -36.76     36.76 o
  -7   3  11        5.07      -11.56     39.30 o
  -6   3  11       11.86       12.78     38.66 o
  -5   3  11      474.33      482.24     59.83 o
  -4   3  11        2.70      -15.35     36.31 o
  -3   3  11     1073.84      987.05    113.18 o
  -2   3  11       82.61      101.68     54.80 o
  -1   3  11      320.52      249.14     63.71 o
   0   3  11      102.88       77.51     53.13 o
   1   3  11       33.60       20.33     62.20 o
   2   3  11       69.32      200.19    202.72 o
 -11   4  11     1764.23     1578.71    172.32 o
 -10   4  11     1494.81     1410.12    169.31 o
  -9   4  11     2014.18     2175.24    159.17 o
  -8   4  11      529.67      547.54     67.40 o
  -7   4  11      614.65      565.24     73.52 o
  -6   4  11      497.61      454.04     58.90 o
  -5   4  11      410.15      415.60     57.88 o
  -4   4  11     3388.90     3484.33    155.26 o
  -3   4  11      530.10      506.68     61.40 o
  -2   4  11     3933.24     4168.75    301.82 o
  -1   4  11      146.40      165.86     60.65 o
   0   4  11     1465.33     1581.34    169.53 o
   1   4  11      264.38      192.59     93.76 o
   2   4  11      115.22        2.53    164.71 o
 -11   5  11      204.29      179.92     91.23 o
 -10   5  11      258.97      382.64    101.36 o
  -9   5  11       41.52       22.11     49.56 o
  -8   5  11     1132.66     1028.39     92.61 o
  -7   5  11        0.74       73.08     43.55 o
  -6   5  11     1122.86     1152.22     83.27 o
  -5   5  11      130.66       88.99     42.32 o
  -4   5  11      481.24      497.71     73.71 o
  -3   5  11      349.64      365.40     57.34 o
  -2   5  11        0.74       -7.21    100.43 o
  -1   5  11      685.79      755.80     98.71 o
   0   5  11      258.54      324.36    108.96 o
   1   5  11      761.15      853.97    149.51 o
  -8   6  11      312.61      212.86     86.16 o
  -7   6  11        8.14      -44.40     59.63 o
  -6   6  11      114.56       65.16     69.06 o
  -5   6  11       15.86        0.83     53.33 o
  -4   6  11     1323.57     1291.63    125.44 o
  -3   6  11       79.35      113.70     62.72 o
  -2   6  11     1103.36     1151.30    156.09 o
  -1   6  11      156.21      184.99     98.83 o
  -6   7  11     1393.72      909.72    245.80 o
  -4   7  11      716.63      636.05    324.36 o
  -3   7  11     1798.63     1682.61    400.38 o
  -6   0  12      333.83      304.09    149.51 o
  -5   0  12        3.50      -15.20    106.43 o
  -6   1  12      174.87      121.42     85.78 o
  -5   1  12      294.46      105.02     78.78 o
  -4   1  12        3.85      -40.54     88.69 o
  -6   2  12       21.21       -5.07    124.17 o
  -5   2  12        0.94       32.77     76.70 o
  -4   2  12      424.35      245.80    119.10 o
 
